# Supplementary material for: Thermodynamic analysis of DNA hybridization signatures near mitochondrial DNA deletion breakpoints
Source: iScience. 2021 Feb 4;24(3):102138. doi: 10.1016/j.isci.2021.102138 (PMC7900216; doi:10.1016/j.isci.2021.102138)
Supplement: Data S1. Mitochondrial DNA breakpoint positions, related to Table 1 [file mmc2.xlsx]

## Sheet: Restriction Enzyme Mouse
deletion number	5' breakpoint	3' breakpoint
1	5418	15674
2	5443	15443
3	5560	15065
4	5561	14961
5	5570	15065
6	5593	14995
7	5593	14996
8	5690	15441
9	5694	15423
10	5732	15056
11	5735	14710
12	5785	14870
13	5927	14503
14	5929	14571
15	5929	15004
16	8943	14256
17	8892	14805
18	8669	14934
19	8670	15444
20	8681	14785
21	9013	15514
22	8558	14600
23	8844	14550
24	9000	14493
25	9013	14499
26	8321	15394
27	8346	15405
28	8346	15393
29	8346	15435
30	8373	15425
31	8401	15399
32	8420	15433
33	8420	15368
34	8420	15435
35	8420	15439
36	5445	15162
37	5445	15384
38	5567	15441
39	5597	15446
40	5704	15133
41	5738	15422
42	5940	15442
43	6011	15444
44	6136	14133
45	6142	15424
46	6199	15441
47	8384	15444
48	8390	14748
49	8404	12245
50	8404	15443
51	8404	15134
52	8411	15206
53	8417	15440
54	8419	15423
55	8420	12243
56	8420	15453
57	8425	12244

## Sheet: Rat Ageing
deletion number	5' breakpoint	3' breakpoint
1	5173	15018
2	5188	15109
3	5242	14617
4	5250	12893
5	5250	14220
6	5251	14984
7	5288	15266
8	5320	14983
9	5377	15263
10	5379	15225
11	5389	15265
12	5423	15353
13	5451	15109
14	5457	14613
15	5458	15422
16	5459	15266
17	5530	14616
18	5531	14991
19	5534	14404
20	5569	15080
21	5589	15120
22	5641	15289
23	5658	13814
24	5827	12360
25	5935	14612
26	6020	14911
27	6026	14885
28	6033	14885
29	6061	14979
30	6091	12806
31	6099	13054
32	6099	13095
33	6099	13178
34	6099	14613
35	6099	14977
36	6117	13315
37	6224	14911
38	6248	14991
39	6250	14399
40	6255	13315
41	6316	14908
42	6336	13075
43	6345	15299
44	6349	14219
45	6350	14218
46	6375	13084
47	6423	14545
48	6514	13190
49	6549	13914
50	6562	13621
51	6749	13133
52	6826	13410
53	6844	15225
54	6872	13867
55	6883	14608
56	7100	14392
57	7166	14228
58	7169	14672
59	7170	14614
60	7170	15136
61	7247	13095
62	7268	14151
63	7382	14215
64	7398	15101
65	7399	13212
66	7454	15214
67	7489	13122
68	7493	13221
69	7525	14613
70	7527	13100
71	7552	14933
72	7588	15323
73	7594	15349
74	7594	15398
75	7599	15265
76	7616	15263
77	7643	15126
78	7644	15265
79	7650	14466
80	7652	15246
81	7653	14742
82	7654	15267
83	7664	15142
84	7682	14590
85	7686	14638
86	7689	12973
87	7734	15355
88	7739	15265
89	7760	15263
90	7767	15422
91	7768	14317
92	7810	15378
93	7837	13660
94	7847	15044
95	7878	15292
96	7944	15265
97	7959	15265
98	8093	14395
99	8098	14920
100	8104	15104
101	8149	14616
102	8201	14613
103	8204	15328
104	8254	15129
105	8259	15296
106	8273	15224
107	8313	15127
108	8465	15264
109	8631	13943
110	8931	14920
111	9345	13801
112	9394	13812
113	9420	15112
114	9662	13731
115	10221	14991
116	10265	14219
117	10274	14612
118	10307	14607
119	10427	14616
120	10567	14610
121	10896	13639

## Sheet: Mouse Ageing
deletion number	5' breakpoint	3' breakpoint
1	7202	12531
2	7609	14669
3	7612	14656
4	7664	14606
5	7665	14812
6	7669	14780
7	7672	14604
8	7691	14912
9	7695	12895
11	7702	14568
10	7702	14802
12	7708	15014
13	7723	12757
14	7731	15023
15	7734	14649
16	7734	14658
17	7736	12779
18	7740	15006
19	7751	14614
21	7759	12454
20	7759	14834
22	7819	13641
23	7860	14988
24	7992	15045
25	8001	15053
26	8010	15061
27	8020	14900
28	8039	14906
29	8118	14798
30	8166	14719
31	8283	15065
32	8295	14862
33	8497	14934
34	8697	13301
35	8720	14116
36	8878	12676
37	8883	13120
38	8897	12292
39	8901	12890
40	8904	12714
41	8917	12784
42	8932	12706
43	8948	12719
44	8953	12819
45	8956	12852
46	8956	13334
47	8967	13056
48	8968	12890
49	8982	12484
50	8992	13049
51	9020	12484
52	9058	12791
53	9067	13086
54	9088	12956
55	9089	12956
56	9103	12976
57	9111	12516
58	9170	12648
59	9262	13224
60	9374	13071
61	9448	13103
62	9554	13278
63	9627	13091

## Sheet: WT Mouse NGS
deletion number	5' breakpoint	3' breakpoint
1	4782	13718
2	4783	13908
3	4783	13371
4	4788	14839
5	4788	11498
6	4791	13105
7	4793	13503
8	4794	13693
9	4801	13392
10	4802	13375
11	4805	13641
12	4805	11798
13	4808	11766
14	4808	11398
15	4810	13689
16	4810	13436
17	4810	11834
18	4812	13434
19	4812	12527
20	4816	14685
21	4822	13667
22	4824	13964
23	4824	13701
24	4824	13653
25	4825	13297
26	4827	13152
27	4829	11802
28	4833	13878
29	4833	13675
30	4836	12620
31	4837	13471
32	4838	14931
33	4838	13875
34	4839	15705
35	4839	13952
36	4840	13474
37	4842	13481
38	4850	13901
39	4850	13379
40	4851	13075
41	4854	13804
42	4854	13778
43	4855	13582
44	4860	13690
45	4860	11383
46	4861	13448
47	4862	11405
48	4863	11849
49	4864	11419
50	4867	14745
51	4867	13477
52	4869	13957
53	4871	14049
54	4871	13473
55	4873	12314
56	4875	11418
57	4878	13712
58	4880	13602
59	4880	11822
60	4881	13709
61	4887	13810
62	4888	11433
63	4892	11749
64	4903	13387
65	4903	11265
66	4905	13848
67	4907	14820
68	4907	13932
69	4907	13272
70	4908	13614
71	4910	13904
72	4919	13766
73	4928	14940
74	4930	13647
75	4943	13667
76	4947	11521
77	4969	14889
78	4999	13667
79	5001	11823
80	5007	11835
81	5010	13719
82	5510	11854
83	5560	13795
84	5644	13647
85	5676	13680
86	5676	11828
87	5678	11805
88	5839	13877
89	5847	13649
90	5964	11428
91	6026	13669
92	6302	12531
93	6349	11915
94	6364	14874
95	6534	14525
96	6658	14939
97	6733	13739
98	7050	15719
99	7077	13092
100	7079	13893
101	7084	14791
102	7115	13512
103	7138	13882
104	7171	15620
105	7203	13262
106	7206	15672
107	7222	14205
108	7226	11841
109	7227	13383
110	7235	13301
111	7237	14838
112	7239	14723
113	7251	13656
114	7259	13856
115	7287	13953
116	7290	15703
117	7308	13920
118	7324	14033
119	7351	13907
120	7373	11432
121	7392	13921
122	7395	13688
123	7397	13688
124	7527	14044
125	7544	13676
126	7591	11787
127	7663	12904
128	7760	13743
129	7788	13693
130	7788	11827
131	7796	11401
132	7811	15210
133	7811	11776
134	7816	11805
135	7832	15613
136	7833	15913
137	7846	13475
138	7851	11421
139	7858	11752
140	7868	14936
141	7870	11835
142	7881	13600
143	7885	13712
144	7885	13477
145	7889	13780
146	7893	11420
147	7895	13959
148	7897	13797
149	7899	13942
150	7900	11426
151	7913	13960
152	7913	11446
153	7914	13988
154	7914	13795
155	7916	11496
156	7926	13972
157	7938	13071
158	7938	13068
159	7941	14180
160	7942	13452
161	7949	13658
162	7957	13671
163	7963	13786
164	7965	13455
165	7972	12574
166	7976	13722
167	7983	13650
168	7991	13847
169	7994	15652
170	8003	13637
171	8014	14133
172	8014	13653
173	8033	13920
174	8039	15050
175	8039	11891
176	8043	13697
177	8047	13950
178	8047	13788
179	8062	14879
180	8065	13333
181	8065	13256
182	8066	13955
183	8068	13788
184	8072	11383
185	8073	15657
186	8075	12542
187	8081	15768
188	8089	13777
189	8092	11809
190	8096	11855
191	8099	11426
192	8118	13803
193	8122	12623
194	8137	13933
195	8137	13888
196	8142	11487
197	8152	13357
198	8157	13259
199	8160	14960
200	8172	13665
201	8182	12584
202	8192	13342
203	8200	13688
204	8215	13644
205	8217	13801
206	8217	13427
207	8233	13377
208	8242	13862
209	8270	13725
210	8272	14131
211	8276	13132
212	8290	11417
213	8295	13793
214	8329	13672
215	8334	13730
216	8500	13943
217	8522	11781
218	8620	13928
219	8622	13928
220	8628	13690
221	8630	11430
222	8651	11724
223	8657	15876
224	8664	14089
225	8749	15926
226	8760	15694
227	8962	11440
228	8972	14284
229	8975	11818
230	9083	14939
231	9103	12962
232	9106	13612
233	9246	13655
234	9301	11853
235	9304	11494
236	9305	11860
237	9423	13326
238	9536	13785
239	9755	15031
240	9876	15254
241	9916	11826
242	9933	15600
243	9951	11795
244	10001	15682
245	10032	13672
246	10065	13714
247	10066	13714
248	10072	13724
249	10097	14021
250	10127	13869
251	10151	14031
252	10159	11423
253	10161	13364
254	10168	12993
255	10182	13296
256	10187	13651
257	10190	13689
258	10200	14909
259	10204	13784
260	10211	13156
261	10213	11933
262	10220	12241
263	10225	14991
264	10228	11816
265	10230	13932
266	10230	13930
267	10234	14043
268	10235	13417
269	10236	13765
270	10239	14949
271	10239	14106
272	10240	14041
273	10241	11453
274	10242	13950
275	10243	14050
276	10244	13957
277	10244	11417
278	10250	13452
279	4757	11445
280	4762	13853
281	4775	14130
282	4777	11783
283	4779	13938
284	4781	13933
285	4783	13257
286	4783	11813
287	4787	11782
288	4792	13655
289	4794	14913
290	4803	13056
291	4804	11395
292	4806	13431
293	4807	13612
294	4809	14124
295	4810	13232
296	4811	13867
297	4811	13728
298	4811	13673
299	4811	11726
300	4812	14730
301	4812	13154
302	4814	15931
303	4815	13708
304	4816	13869
305	4816	13736
306	4817	14796
307	4824	13965
308	4826	13705
309	4826	13681
310	4828	13183
311	4828	11920
312	4828	11744
313	4831	13329
314	4832	11857
315	4833	13901
316	4833	13732
317	4834	11754
318	4834	11438
319	4837	14015
320	4838	13665
321	4839	13951
322	4840	13963
323	4841	13789
324	4842	14027
325	4845	13670
326	4845	11487
327	4846	13750
328	4847	13546
329	4848	14821
330	4848	13869
331	4850	13797
332	4854	14032
333	4854	13746
334	4855	11473
335	4857	13678
336	4861	13789
337	4863	15625
338	4863	11428
339	4865	14052
340	4866	13956
341	4867	14926
342	4867	13868
343	4869	13590
344	4871	14026
345	4871	13720
346	4875	11519
347	4875	11464
348	4877	11822
349	4879	14948
350	4883	13699
351	4883	11425
352	4887	11798
353	4888	14140
354	4890	13151
355	4896	14189
356	4896	11452
357	4897	13153
358	4898	13049
359	4899	11447
360	4900	13967
361	4902	14716
362	4904	13794
363	4906	13865
364	4907	11809
365	4909	14844
366	4910	13989
367	4910	13741
368	4919	11952
369	4920	14148
370	4921	13690
371	4922	15712
372	4924	13916
373	4924	11890
374	4928	14934
375	4928	13647
376	4928	13353
377	4930	13210
378	4937	13647
379	4938	14940
380	4939	13785
381	4940	11407
382	4943	13886
383	4943	13793
384	4944	15724
385	4947	13897
386	4947	11799
387	4948	13710
388	4949	11869
389	4956	13815
390	4960	13767
391	4963	13011
392	4968	13791
393	4972	11790
394	4999	14048
395	5000	14136
396	5001	13667
397	5520	11769
398	5531	11779
399	5578	13586
400	5581	11838
401	5584	15718
402	5634	13911
403	5648	11847
404	5649	11340
405	5671	15689
406	5763	13164
407	5767	13175
408	5801	13330
409	5816	13549
410	5869	13957
411	5871	13684
412	5902	12992
413	5922	12603
414	5946	14323
415	5957	15614
416	5995	13586
417	6205	12148
418	6252	15131
419	6462	11491
420	6463	13964
421	6566	14166
422	6569	15481
423	6574	14942
424	6575	15692
425	6637	13582
426	6650	11450
427	6653	14898
428	6672	15623
429	6680	15579
430	6683	13365
431	6716	13965
432	6836	13599
433	6840	13695
434	7002	15685
435	7057	15662
436	7090	13594
437	7092	14162
438	7109	13650
439	7151	13946
440	7155	12561
441	7161	13666
442	7162	13904
443	7163	11812
444	7192	13242
445	7203	13712
446	7204	13941
447	7211	11418
448	7215	15688
449	7219	13611
450	7221	13164
451	7222	14913
452	7263	12736
453	7279	13795
454	7290	11445
455	7291	13879
456	7291	13681
457	7298	14939
458	7300	15721
459	7300	11436
460	7309	13798
461	7320	11846
462	7328	13791
463	7328	12570
464	7344	14154
465	7385	13787
466	7386	13249
467	7399	14034
468	7401	13937
469	7480	13330
470	7484	12010
471	7535	11404
472	7538	15692
473	7571	13695
474	7574	11810
475	7758	13683
476	7777	13629
477	7795	13313
478	7815	12080
479	7816	13789
480	7831	14831
481	7834	13728
482	7840	11802
483	7844	11418
484	7846	13198
485	7857	13444
486	7859	13424
487	7868	11404
488	7877	14663
489	7879	13737
490	7884	13927
491	7885	11708
492	7888	14756
493	7892	14926
494	7894	15620
495	7901	11910
496	7902	15550
497	7903	13942
498	7908	13493
499	7910	13795
500	7912	13418
501	7912	11711
502	7913	14949
503	7913	13797
504	7914	13649
505	7915	13967
506	7915	13591
507	7915	11888
508	7925	11356
509	7930	15656
510	7932	11824
511	7941	14054
512	7944	11769
513	7948	13375
514	7949	11876
515	7950	11909
516	7957	13689
517	7957	12089
518	7971	11908
519	7982	14956
520	7983	11761
521	7991	13625
522	7997	13740
523	7998	13614
524	7999	13346
525	8000	11778
526	8002	15661
527	8004	13648
528	8010	14728
529	8016	13349
530	8016	11793
531	8016	11794
532	8018	11399
533	8020	13170
534	8022	12620
535	8022	11835
536	8022	11785
537	8022	11787
538	8027	15692
539	8032	14048
540	8034	13798
541	8035	13803
542	8044	15939
543	8044	11824
544	8045	13969
545	8045	13956
546	8047	15708
547	8047	13699
548	8047	13681
549	8047	13159
550	8048	11460
551	8050	15949
552	8051	11434
553	8054	15722
554	8060	14148
555	8062	13824
556	8063	13964
557	8064	13652
558	8066	13878
559	8066	13675
560	8066	13663
561	8077	13216
562	8079	13412
563	8080	11813
564	8081	15471
565	8081	13905
566	8086	14578
567	8095	13448
568	8098	11823
569	8106	13779
570	8116	11852
571	8136	11427
572	8137	13932
573	8138	14950
574	8138	13210
575	8138	11813
576	8140	13376
577	8148	11903
578	8150	13813
579	8158	11914
580	8158	11910
581	8181	14928
582	8181	14583
583	8185	13697
584	8191	15216
585	8192	13648
586	8195	11901
587	8200	13692
588	8202	14800
589	8207	14932
590	8207	12700
591	8218	14764
592	8222	12642
593	8222	11464
594	8228	13482
595	8229	11433
596	8233	11817
597	8233	11466
598	8243	14296
599	8244	14169
600	8244	13944
601	8251	15001
602	8303	14786
603	8332	14702
604	8334	11801
605	8343	11488
606	8345	11488
607	8347	11799
608	8348	11793
609	8356	13750
610	8356	11874
611	8386	13875
612	8504	15467
613	8512	13334
614	8559	14659
615	8568	13051
616	8576	15722
617	8576	13657
618	8586	14840
619	8594	13630
620	8597	15702
621	8620	11404
622	8630	14944
623	8657	14030
624	8676	13219
625	8691	13657
626	8694	14310
627	8704	15678
628	8744	11415
629	8747	14840
630	8747	11438
631	8827	13937
632	8835	14148
633	8860	11778
634	8972	11830
635	8984	13934
636	9061	11368
637	9137	11441
638	9149	12939
639	9162	13678
640	9200	11777
641	9284	11907
642	9374	11341
643	9448	11729
644	9458	14064
645	9501	11788
646	9569	13284
647	9752	14731
648	9754	11809
649	9867	11605
650	9882	15196
651	9918	15640
652	9929	14890
653	9933	13630
654	9940	13635
655	9958	13946
656	9965	11523
657	10022	13656
658	10043	11980
659	10044	13177
660	10051	13477
661	10053	13701
662	10055	13590
663	10056	13701
664	10056	13586
665	10057	15108
666	10057	13709
667	10057	12980
668	10057	11789
669	10061	11454
670	10062	13599
671	10064	15625
672	10079	15197
673	10108	12457
674	10143	13727
675	10143	13347
676	10148	14798
677	10155	13358
678	10157	12082
679	10159	14028
680	10159	13875
681	10163	14048
682	10180	11443
683	10181	13654
684	10186	15060
685	10187	15732
686	10187	14900
687	10189	13656
688	10191	13177
689	10191	12535
690	10193	13639
691	10199	11799
692	10202	13398
693	10205	13951
694	10205	13877
695	10206	11399
696	10209	15025
697	10210	13964
698	10210	11465
699	10211	11427
700	10212	11438
701	10221	11859
702	10221	11809
703	10228	12584
704	10229	11731
705	10235	11823
706	10239	15772
707	10245	13921

## Sheet: Sod2 Mouse NGS
deletion number	5' breakpoint	3' breakpoint
1	4752	13686
2	4757	11445
3	4758	13346
4	4759	11312
5	4759	11445
6	4759	13350
7	4759	13690
8	4766	13483
9	4767	13746
10	4770	11473
11	4772	13365
12	4773	13706
13	4777	11783
14	4777	13894
15	4780	14927
16	4781	13930
17	4782	15316
18	4783	11813
19	4783	13912
20	4783	13937
21	4784	11998
22	4786	12284
23	4786	13813
24	4788	11345
25	4789	13601
26	4790	13440
27	4791	13372
28	4792	14923
29	4793	13777
30	4794	11389
31	4796	11380
32	4796	15638
33	4798	13240
34	4802	13916
35	4803	11762
36	4803	13235
37	4803	15085
38	4804	11633
39	4804	11815
40	4805	13674
41	4807	15661
42	4808	11766
43	4808	13136
44	4808	13347
45	4809	13296
46	4809	13336
47	4809	13813
48	4810	13838
49	4811	13673
50	4811	13728
51	4811	13931
52	4812	13432
53	4812	13679
54	4813	11838
55	4813	13243
56	4814	11490
57	4814	11737
58	4815	15663
59	4816	11385
60	4816	11804
61	4816	13696
62	4816	13736
63	4816	13940
64	4817	13782
65	4820	13936
66	4820	13938
67	4821	13383
68	4821	13389
69	4821	13800
70	4823	13036
71	4823	13677
72	4823	15709
73	4824	13653
74	4824	13965
75	4826	11427
76	4826	11538
77	4827	13684
78	4828	11742
79	4828	11744
80	4829	13059
81	4829	14071
82	4830	13884
83	4831	12528
84	4831	13156
85	4831	13171
86	4832	13863
87	4833	13663
88	4834	11442
89	4834	13959
90	4835	13260
91	4835	13421
92	4835	13713
93	4837	11399
94	4837	11421
95	4837	11423
96	4838	13874
97	4838	13875
98	4839	12799
99	4839	13160
100	4839	13474
101	4839	13952
102	4839	15705
103	4841	11381
104	4841	11423
105	4841	13935
106	4843	14027
107	4844	13735
108	4848	13670
109	4850	13767
110	4853	13453
111	4854	13778
112	4854	13800
113	4854	13804
114	4856	13567
115	4857	13922
116	4857	13961
117	4857	13968
118	4858	13744
119	4860	13690
120	4860	13696
121	4860	13804
122	4862	11405
123	4863	11846
124	4863	15625
125	4864	13159
126	4864	15720
127	4865	13477
128	4866	13921
129	4866	13956
130	4868	13703
131	4869	13590
132	4870	11729
133	4871	14026
134	4872	14159
135	4874	15659
136	4875	11462
137	4875	11464
138	4875	11471
139	4877	11418
140	4877	14080
141	4878	13031
142	4878	13712
143	4880	14934
144	4881	13093
145	4881	13799
146	4887	11404
147	4887	11798
148	4888	11433
149	4888	13474
150	4888	13612
151	4888	13686
152	4888	14264
153	4889	13686
154	4893	13437
155	4894	13049
156	4895	13675
157	4895	15650
158	4896	11902
159	4896	14073
160	4897	13153
161	4897	13156
162	4898	11404
163	4898	13927
164	4898	13962
165	4899	11447
166	4899	11448
167	4899	13903
168	4900	13057
169	4900	13888
170	4900	13935
171	4900	14808
172	4901	13916
173	4903	14204
174	4905	13848
175	4907	11513
176	4908	13616
177	4908	13681
178	4910	13741
179	4910	13989
180	4910	14929
181	4910	15034
182	4911	13943
183	4913	12931
184	4913	13121
185	4913	14822
186	4915	11454
187	4915	13752
188	4916	13627
189	4922	11848
190	4922	13784
191	4922	15712
192	4923	11474
193	4924	13934
194	4925	11474
195	4926	14030
196	4927	13715
197	4927	13733
198	4928	11791
199	4928	11851
200	4928	14934
201	4928	15665
202	4930	11887
203	4930	13387
204	4930	13887
205	4930	14141
206	4930	14945
207	4932	13109
208	4934	11476
209	4934	13647
210	4939	13785
211	4940	11407
212	4940	11444
213	4940	11857
214	4944	11471
215	4944	11896
216	4946	13212
217	4946	13515
218	4947	11817
219	4947	12968
220	4947	13677
221	4949	11757
222	4950	13376
223	4950	13712
224	4958	11553
225	4958	12555
226	4963	13227
227	4964	13506
228	4968	13938
229	4971	11945
230	4973	12517
231	4974	13587
232	4974	13644
233	4983	15032
234	4989	15727
235	4992	13936
236	4999	13759
237	5001	11823
238	5001	13591
239	5002	13960
240	5003	11453
241	5004	13958
242	5004	13960
243	5005	11453
244	5008	15104
245	5011	13950
246	5026	14106
247	5038	14113
248	5049	11853
249	5061	13768
250	5119	13358
251	5140	14928
252	5521	11365
253	5531	11779
254	5579	13478
255	5582	13633
256	5610	13167
257	5618	15560
258	5653	13608
259	5654	12599
260	5670	15653
261	5676	11828
262	5781	11869
263	5782	15907
264	5832	11767
265	5835	13812
266	5845	15702
267	5856	13091
268	5868	13288
269	5869	11809
270	5870	11330
271	5871	13684
272	5873	13672
273	5877	11475
274	5896	13635
275	5897	13170
276	5897	13296
277	5901	14884
278	5908	11789
279	5910	14988
280	5915	13611
281	5918	11891
282	5931	11416
283	5943	11415
284	5944	13457
285	5947	14899
286	5950	14124
287	5954	11418
288	5954	11799
289	5954	14889
290	5957	13608
291	5959	11420
292	5962	13819
293	5974	13766
294	5976	13454
295	5977	14928
296	5978	11453
297	5979	13450
298	5980	11822
299	5980	13868
300	5981	13270
301	5984	13718
302	5994	14952
303	6019	14177
304	6021	13364
305	6025	13954
306	6026	13164
307	6041	15778
308	6065	11319
309	6093	14801
310	6331	13598
311	6368	15145
312	6521	11835
313	6522	13326
314	6528	14873
315	6540	12429
316	6540	13600
317	6596	14188
318	6605	13180
319	6650	13690
320	6655	11471
321	6662	11433
322	6670	11450
323	6678	11849
324	6679	11785
325	6679	14158
326	6682	11823
327	6695	13773
328	6695	15646
329	6704	12346
330	6705	13017
331	6707	11874
332	6716	11465
333	6716	13965
334	6717	12897
335	6754	15021
336	6796	14125
337	6827	15717
338	6829	13341
339	6835	11848
340	6836	11405
341	6849	11468
342	6852	13700
343	6853	11463
344	6853	15705
345	6854	11423
346	6854	15705
347	6856	13667
348	6872	15775
349	6898	13886
350	6918	13702
351	6998	15637
352	7009	13705
353	7014	13863
354	7014	14971
355	7025	14912
356	7027	13305
357	7031	13161
358	7034	13925
359	7063	11743
360	7063	14807
361	7083	11442
362	7084	14787
363	7090	13778
364	7093	11852
365	7093	13754
366	7094	11454
367	7098	11817
368	7102	13745
369	7102	13965
370	7108	11315
371	7109	13663
372	7123	11380
373	7130	11882
374	7136	11805
375	7138	13655
376	7138	13681
377	7140	13141
378	7142	15489
379	7146	15588
380	7148	13863
381	7148	13864
382	7150	13950
383	7151	11820
384	7152	13914
385	7152	14025
386	7155	13950
387	7156	13378
388	7164	11418
389	7171	13692
390	7175	13703
391	7177	13753
392	7178	13268
393	7178	13482
394	7180	13693
395	7182	11462
396	7188	13755
397	7189	13593
398	7202	15702
399	7203	13712
400	7213	13906
401	7215	11778
402	7219	13154
403	7219	14052
404	7220	13400
405	7222	13604
406	7222	13849
407	7222	14914
408	7231	13301
409	7235	13301
410	7237	15488
411	7240	13744
412	7240	13972
413	7248	13327
414	7249	13650
415	7254	11890
416	7263	11384
417	7266	13894
418	7269	13295
419	7272	14921
420	7273	13148
421	7275	13414
422	7285	11829
423	7288	12143
424	7290	15703
425	7298	11893
426	7298	12970
427	7298	13921
428	7298	14939
429	7300	11436
430	7300	14029
431	7306	13942
432	7307	13357
433	7308	13920
434	7308	14046
435	7309	13798
436	7310	13200
437	7310	15721
438	7311	13187
439	7311	13939
440	7322	12971
441	7323	15720
442	7324	13970
443	7335	11472
444	7335	13980
445	7336	14130
446	7336	15689
447	7350	15087
448	7360	13915
449	7363	14149
450	7382	13926
451	7385	11909
452	7387	13878
453	7390	13711
454	7390	15753
455	7411	11419
456	7460	11443
457	7473	13654
458	7510	13174
459	7539	13655
460	7539	15669
461	7540	13423
462	7540	15718
463	7574	13932
464	7577	15704
465	7579	13877
466	7579	15719
467	7594	11660
468	7665	13580
469	7666	13361
470	7757	13704
471	7758	11442
472	7775	13677
473	7786	13522
474	7788	13686
475	7788	13693
476	7790	15536
477	7809	13361
478	7811	13504
479	7814	13715
480	7816	11805
481	7817	13390
482	7823	13648
483	7823	13778
484	7824	13778
485	7825	14865
486	7826	13634
487	7831	11796
488	7836	14844
489	7838	13685
490	7838	15645
491	7842	11830
492	7843	13631
493	7843	14121
494	7843	14125
495	7846	13917
496	7853	13690
497	7854	11393
498	7854	13866
499	7856	13781
500	7858	11752
501	7860	13711
502	7860	13941
503	7861	13869
504	7863	13640
505	7864	14082
506	7865	13164
507	7866	13650
508	7869	13963
509	7870	11835
510	7870	14904
511	7879	13479
512	7881	11404
513	7881	13782
514	7881	14802
515	7884	13929
516	7884	14922
517	7885	13477
518	7885	13940
519	7887	13358
520	7888	11858
521	7889	13599
522	7889	13873
523	7890	11450
524	7893	11420
525	7894	11429
526	7894	14151
527	7895	13955
528	7895	13959
529	7896	13879
530	7897	15709
531	7898	11850
532	7898	13790
533	7898	13874
534	7898	13950
535	7898	15721
536	7900	11424
537	7900	11426
538	7900	13670
539	7902	15636
540	7903	13262
541	7903	13348
542	7903	13942
543	7910	13571
544	7914	13733
545	7914	13795
546	7914	13963
547	7915	13768
548	7915	13967
549	7918	14958
550	7925	11356
551	7925	11461
552	7925	13807
553	7926	13972
554	7927	13897
555	7928	13580
556	7932	11931
557	7934	13922
558	7937	11970
559	7937	14107
560	7941	11466
561	7942	13775
562	7946	13128
563	7946	14967
564	7948	12646
565	7948	13375
566	7950	11449
567	7950	11909
568	7950	13340
569	7954	13782
570	7958	13872
571	7959	11400
572	7961	11886
573	7961	13781
574	7963	13427
575	7963	13823
576	7966	13955
577	7969	11732
578	7971	11813
579	7978	15060
580	7982	14997
581	7983	11759
582	7983	11792
583	7991	13624
584	7991	13854
585	7998	13614
586	8000	11766
587	8000	11872
588	8001	11432
589	8002	15661
590	8003	13295
591	8005	11802
592	8006	11790
593	8007	11441
594	8009	15665
595	8010	11304
596	8011	13685
597	8012	13789
598	8013	11276
599	8014	15660
600	8016	13608
601	8016	13934
602	8017	15659
603	8018	11399
604	8018	13347
605	8021	13654
606	8022	11406
607	8022	11785
608	8022	11835
609	8022	13097
610	8023	14965
611	8025	13423
612	8025	13664
613	8025	13926
614	8025	14743
615	8028	11449
616	8029	11749
617	8029	11751
618	8029	13365
619	8029	13679
620	8029	13680
621	8031	13177
622	8032	12070
623	8032	13039
624	8032	13960
625	8037	13693
626	8039	14136
627	8039	15085
628	8040	13235
629	8043	11421
630	8044	13382
631	8044	13879
632	8045	11861
633	8045	13759
634	8045	13932
635	8047	11445
636	8047	11754
637	8047	13681
638	8047	13771
639	8047	13874
640	8047	15708
641	8049	13806
642	8050	15719
643	8051	13775
644	8052	11856
645	8056	13063
646	8058	13260
647	8058	13794
648	8059	11764
649	8059	11777
650	8060	11875
651	8060	14169
652	8062	14739
653	8063	13927
654	8063	15650
655	8065	11442
656	8066	13660
657	8068	11912
658	8071	11535
659	8071	13456
660	8071	15005
661	8072	11985
662	8073	11799
663	8073	12435
664	8073	15657
665	8078	13519
666	8078	14921
667	8080	13911
668	8080	13947
669	8081	11418
670	8081	14775
671	8084	15237
672	8086	11398
673	8086	11765
674	8086	13727
675	8087	13334
676	8087	13777
677	8087	15661
678	8087	15682
679	8088	12099
680	8088	13865
681	8092	13101
682	8092	13907
683	8093	13869
684	8094	12346
685	8095	14818
686	8096	11855
687	8096	12633
688	8096	13756
689	8104	11466
690	8104	14928
691	8109	13736
692	8112	13756
693	8113	11446
694	8114	14136
695	8115	11845
696	8115	13714
697	8115	14932
698	8115	14942
699	8116	11852
700	8116	13954
701	8116	14026
702	8116	15720
703	8118	11609
704	8118	13358
705	8118	14030
706	8125	15080
707	8127	12462
708	8128	13945
709	8128	14151
710	8131	13920
711	8133	13695
712	8137	13376
713	8137	13888
714	8138	14840
715	8139	14864
716	8141	13360
717	8142	13745
718	8153	11798
719	8153	13912
720	8154	13057
721	8157	13795
722	8164	13635
723	8176	13238
724	8176	14767
725	8178	15071
726	8179	13674
727	8179	13697
728	8186	13088
729	8188	13339
730	8192	13648
731	8192	14882
732	8193	13611
733	8194	11838
734	8195	11452
735	8195	12704
736	8196	11824
737	8197	11430
738	8197	13334
739	8205	13951
740	8206	11845
741	8206	14077
742	8207	13929
743	8211	13736
744	8212	11784
745	8212	13167
746	8213	11853
747	8214	13473
748	8214	13480
749	8214	13608
750	8214	14914
751	8216	13962
752	8216	14167
753	8218	13876
754	8218	14764
755	8219	11831
756	8220	13793
757	8220	13966
758	8220	13992
759	8221	13328
760	8222	13366
761	8222	13717
762	8223	11786
763	8224	11443
764	8224	11838
765	8224	13803
766	8224	14923
767	8226	11429
768	8226	15214
769	8229	11731
770	8229	11950
771	8231	13830
772	8238	13862
773	8240	13008
774	8247	11486
775	8248	13650
776	8249	11838
777	8250	14924
778	8276	14325
779	8278	13662
780	8284	11453
781	8294	13720
782	8306	15671
783	8310	15733
784	8311	11452
785	8315	15666
786	8316	13478
787	8316	13715
788	8318	11851
789	8319	14999
790	8339	13893
791	8341	11489
792	8352	14423
793	8375	11891
794	8401	13710
795	8407	13485
796	8443	14165
797	8447	13790
798	8463	11472
799	8538	15819
800	8543	13856
801	8553	11434
802	8553	13748
803	8554	14853
804	8561	11811
805	8577	13054
806	8577	15721
807	8580	13624
808	8591	15614
809	8602	11911
810	8611	14143
811	8618	13158
812	8620	13922
813	8626	13698
814	8645	14921
815	8646	14269
816	8657	15879
817	8669	13478
818	8689	11502
819	8691	11485
820	8691	13657
821	8704	12848
822	8725	11385
823	8735	11399
824	8739	14950
825	8744	11937
826	8748	11440
827	8748	11538
828	8752	13758
829	8756	11857
830	8756	13701
831	8759	11806
832	8764	15625
833	8819	11846
834	8822	11456
835	8921	12711
836	8930	13422
837	8984	13934
838	8987	13059
839	9034	14539
840	9054	15621
841	9082	12590
842	9087	11484
843	9095	13790
844	9103	12962
845	9106	15558
846	9121	13154
847	9122	15620
848	9163	13124
849	9173	11802
850	9262	13689
851	9273	15710
852	9285	12971
853	9288	15063
854	9293	14304
855	9296	13716
856	9305	12986
857	9500	13865
858	9534	14940
859	9562	14925
860	9569	13284
861	9591	13686
862	9609	15688
863	9659	12918
864	9687	13610
865	9702	13756
866	9714	13769
867	9728	13368
868	9752	13789
869	9829	11741
870	9869	13742
871	9871	11391
872	9882	13204
873	9882	15132
874	9889	11440
875	9894	15643
876	9897	13879
877	9898	11442
878	9899	13911
879	9901	13685
880	9913	11781
881	9916	11450
882	9938	11747
883	9938	13639
884	9940	13635
885	9941	13637
886	9943	11802
887	9946	13645
888	9947	14988
889	9952	12614
890	9952	12615
891	9956	11483
892	9956	11815
893	9959	12081
894	9960	12788
895	9961	13058
896	9962	13926
897	9963	11788
898	9968	13668
899	9970	14967
900	9973	15659
901	9974	13375
902	9994	11816
903	9996	13385
904	9997	15613
905	9998	14945
906	10001	15569
907	10001	15655
908	10002	12922
909	10026	13870
910	10030	13434
911	10032	13672
912	10032	13686
913	10036	11724
914	10037	11859
915	10038	14942
916	10039	13091
917	10045	13867
918	10046	13064
919	10048	11457
920	10053	13701
921	10054	11792
922	10055	13652
923	10056	15660
924	10056	15662
925	10056	15721
926	10057	13650
927	10057	14992
928	10058	15669
929	10059	11796
930	10059	13193
931	10059	15669
932	10065	13300
933	10065	13789
934	10066	15662
935	10074	11803
936	10074	13447
937	10076	12982
938	10096	13847
939	10104	15200
940	10116	13414
941	10125	13959
942	10127	13449
943	10127	13869
944	10127	15574
945	10129	15819
946	10143	13314
947	10149	13675
948	10149	13878
949	10150	11417
950	10152	13746
951	10158	14906
952	10160	11755
953	10161	13364
954	10162	11509
955	10165	15689
956	10165	15713
957	10166	13685
958	10167	14035
959	10168	11857
960	10170	15723
961	10176	13789
962	10177	13377
963	10177	13573
964	10183	13584
965	10185	12740
966	10186	11768
967	10186	13662
968	10186	15666
969	10187	13055
970	10187	15663
971	10187	15667
972	10191	11445
973	10191	13600
974	10191	14729
975	10192	13386
976	10194	13965
977	10195	11470
978	10195	13965
979	10195	14122
980	10196	15587
981	10198	14091
982	10200	13646
983	10202	13871
984	10203	14582
985	10205	13607
986	10205	13943
987	10205	13954
988	10206	11399
989	10208	13776
990	10209	11418
991	10209	11887
992	10209	13480
993	10210	13070
994	10211	14218
995	10214	13914
996	10217	13220
997	10218	11434
998	10221	11809
999	10223	13753
1000	10225	14941
1001	10225	15727
1002	10226	11477
1003	10226	13088
1004	10226	13653
1005	10228	15047
1006	10229	11418
1007	10229	13979
1008	10230	13932
1009	10230	13936
1010	10231	13916
1011	10232	13480
1012	10232	13794
1013	10232	13940
1014	10233	13480
1015	10234	15639
1016	10235	13417
1017	10235	13940
1018	10235	14949
1019	10236	13388
1020	10236	13796
1021	10239	13941
1022	10239	14949
1023	10239	15322
1024	10240	11832
1025	10240	13976
1026	10242	13950
1027	10244	11823
1028	10244	13590
1029	10244	13950
1030	10244	13957
1031	10244	14148
1032	10248	11812
1033	10250	13876
1034	4750	12053
1035	4750	13852
1036	4753	13877
1037	4753	13954
1038	4754	13871
1039	4759	13479
1040	4778	11912
1041	4778	12966
1042	4779	13591
1043	4780	12966
1044	4782	14585
1045	4783	13368
1046	4788	11778
1047	4789	11388
1048	4789	12757
1049	4792	15611
1050	4793	13503
1051	4793	13775
1052	4793	13852
1053	4794	14387
1054	4794	15624
1055	4795	13791
1056	4796	12906
1057	4799	13785
1058	4801	13107
1059	4801	15929
1060	4803	13058
1061	4803	13375
1062	4804	12969
1063	4805	11798
1064	4807	13772
1065	4807	13821
1066	4807	13865
1067	4808	11398
1068	4809	11301
1069	4809	13211
1070	4810	11479
1071	4812	11851
1072	4812	13154
1073	4812	13962
1074	4815	12985
1075	4816	11275
1076	4816	12332
1077	4816	14685
1078	4817	11751
1079	4819	13610
1080	4820	11394
1081	4822	13665
1082	4823	12354
1083	4824	13701
1084	4826	13705
1085	4827	13152
1086	4827	13946
1087	4828	13782
1088	4829	13217
1089	4829	14920
1090	4830	12307
1091	4830	13660
1092	4832	11793
1093	4832	13867
1094	4833	13662
1095	4833	13675
1096	4833	13677
1097	4833	13879
1098	4834	11439
1099	4834	11443
1100	4834	11755
1101	4834	11811
1102	4835	11424
1103	4835	12701
1104	4836	13474
1105	4837	11422
1106	4838	13665
1107	4839	13713
1108	4839	13951
1109	4843	13771
1110	4844	12549
1111	4844	13966
1112	4845	13670
1113	4847	11383
1114	4848	13869
1115	4851	12829
1116	4854	14033
1117	4856	13356
1118	4856	13571
1119	4856	13573
1120	4856	13744
1121	4859	13349
1122	4859	13670
1123	4862	14162
1124	4862	14938
1125	4863	13421
1126	4865	14048
1127	4866	11417
1128	4866	13929
1129	4868	15709
1130	4871	13796
1131	4875	11519
1132	4877	11822
1133	4877	13793
1134	4878	15149
1135	4880	14167
1136	4882	13955
1137	4882	14763
1138	4883	11444
1139	4883	12701
1140	4884	13686
1141	4885	13706
1142	4886	13367
1143	4887	12369
1144	4888	15050
1145	4890	11473
1146	4890	13334
1147	4890	15086
1148	4891	15175
1149	4892	14872
1150	4894	12510
1151	4894	13055
1152	4894	13837
1153	4895	11443
1154	4897	13434
1155	4897	13927
1156	4898	13348
1157	4898	13709
1158	4898	14937
1159	4898	15093
1160	4900	11816
1161	4904	13895
1162	4904	14918
1163	4906	14831
1164	4907	11809
1165	4907	11859
1166	4910	13740
1167	4910	15000
1168	4913	13740
1169	4915	11469
1170	4915	15702
1171	4916	12355
1172	4919	11907
1173	4920	13070
1174	4921	13942
1175	4922	13075
1176	4922	13709
1177	4922	13961
1178	4922	14014
1179	4922	15708
1180	4923	13661
1181	4924	13776
1182	4924	13912
1183	4924	14862
1184	4928	13647
1185	4933	15201
1186	4934	15671
1187	4935	11791
1188	4937	13053
1189	4937	13054
1190	4937	13883
1191	4939	13430
1192	4942	13906
1193	4943	13890
1194	4943	13886
1195	4944	13793
1196	4947	11521
1197	4948	12117
1198	4950	13915
1199	4953	13915
1200	4958	13596
1201	4971	15222
1202	4972	11514
1203	4973	14375
1204	4983	13180
1205	4983	15062
1206	4988	13940
1207	4991	12305
1208	5007	14921
1209	5014	11870
1210	5038	13736
1211	5039	11285
1212	5045	11853
1213	5045	13694
1214	5063	13287
1215	5063	15545
1216	5075	13807
1217	5094	13631
1218	5094	14913
1219	5095	13721
1220	5106	15250
1221	5142	13935
1222	5146	15379
1223	5251	14663
1224	5283	13915
1225	5300	14751
1226	5320	11429
1227	5340	12641
1228	5357	11749
1229	5372	14822
1230	5380	13085
1231	5475	14254
1232	5505	15887
1233	5510	15826
1234	5526	11966
1235	5529	13774
1236	5532	12741
1237	5541	11381
1238	5547	14998
1239	5583	14925
1240	5586	12548
1241	5588	13963
1242	5591	12858
1243	5599	14895
1244	5606	13852
1245	5625	13573
1246	5635	13641
1247	5641	13659
1248	5644	13647
1249	5645	13659
1250	5661	15663
1251	5664	13674
1252	5674	13520
1253	5730	13118
1254	5739	12876
1255	5752	13122
1256	5759	14649
1257	5764	13258
1258	5771	13710
1259	5771	15474
1260	5827	11398
1261	5832	13907
1262	5834	11263
1263	5834	11784
1264	5835	13691
1265	5837	13952
1266	5838	12700
1267	5839	15426
1268	5849	12352
1269	5855	14297
1270	5855	14882
1271	5856	13918
1272	5860	11453
1273	5869	11806
1274	5870	11809
1275	5873	14998
1276	5876	12312
1277	5882	13652
1278	5896	15139
1279	5897	12842
1280	5913	11393
1281	5921	14277
1282	5922	13451
1283	5933	11756
1284	5960	13678
1285	5960	13966
1286	5960	15706
1287	5960	15709
1288	5970	13475
1289	5971	13686
1290	5973	13211
1291	5973	13256
1292	5973	13367
1293	5981	13629
1294	5981	14028
1295	5982	11495
1296	5982	11831
1297	5984	14031
1298	5986	13399
1299	5993	15662
1300	5997	11836
1301	6011	14898
1302	6022	12438
1303	6025	13714
1304	6025	15706
1305	6037	13722
1306	6039	12773
1307	6072	15694
1308	6078	14752
1309	6095	11852
1310	6102	13197
1311	6183	14002
1312	6234	11455
1313	6261	11426
1314	6262	11924
1315	6266	13239
1316	6297	15617
1317	6307	11440
1318	6374	15432
1319	6374	15661
1320	6396	15148
1321	6408	13732
1322	6422	13695
1323	6527	14168
1324	6529	11317
1325	6539	13339
1326	6542	13514
1327	6574	13246
1328	6576	15808
1329	6581	12780
1330	6593	12691
1331	6594	11822
1332	6597	12313
1333	6605	12347
1334	6605	13300
1335	6607	13051
1336	6607	13884
1337	6610	13689
1338	6614	15538
1339	6615	13307
1340	6616	15673
1341	6618	11793
1342	6630	13605
1343	6630	14133
1344	6635	15564
1345	6638	12883
1346	6648	12477
1347	6653	14897
1348	6656	12720
1349	6659	11833
1350	6661	14899
1351	6669	15630
1352	6670	11453
1353	6670	14307
1354	6672	14096
1355	6673	11844
1356	6680	15702
1357	6681	11558
1358	6683	14926
1359	6691	15646
1360	6692	13662
1361	6695	13775
1362	6698	14158
1363	6701	11518
1364	6702	12851
1365	6709	14924
1366	6710	11802
1367	6716	15709
1368	6718	14080
1369	6727	11486
1370	6753	13375
1371	6765	11977
1372	6786	14115
1373	6795	11974
1374	6819	11438
1375	6827	11441
1376	6830	13665
1377	6839	11451
1378	6841	15749
1379	6852	11704
1380	6857	13376
1381	6873	11969
1382	6909	11803
1383	6909	13869
1384	6914	12660
1385	6922	14605
1386	6924	13291
1387	6924	13864
1388	6930	13074
1389	6934	15287
1390	7009	14766
1391	7011	15570
1392	7014	13637
1393	7014	14972
1394	7024	14764
1395	7033	13732
1396	7077	13960
1397	7082	14962
1398	7083	11903
1399	7084	15650
1400	7088	13820
1401	7090	13594
1402	7094	11861
1403	7097	15578
1404	7098	14142
1405	7103	13965
1406	7109	15474
1407	7113	14264
1408	7113	14839
1409	7115	13512
1410	7116	13171
1411	7129	11441
1412	7130	12756
1413	7133	12254
1414	7136	13684
1415	7138	13679
1416	7147	13565
1417	7153	14151
1418	7155	12561
1419	7155	13252
1420	7156	11453
1421	7156	14132
1422	7160	13920
1423	7163	11812
1424	7166	11464
1425	7177	12702
1426	7178	13627
1427	7180	11907
1428	7201	14475
1429	7204	13941
1430	7211	11419
1431	7211	15586
1432	7215	11498
1433	7219	11424
1434	7219	13611
1435	7219	15688
1436	7226	14340
1437	7229	13964
1438	7235	11809
1439	7237	15674
1440	7238	13355
1441	7239	11858
1442	7239	13741
1443	7240	14795
1444	7242	13677
1445	7243	13646
1446	7249	12622
1447	7249	13884
1448	7249	15669
1449	7250	15663
1450	7251	11483
1451	7251	12534
1452	7256	11269
1453	7256	11844
1454	7256	14130
1455	7259	11416
1456	7263	12736
1457	7264	13794
1458	7266	12989
1459	7271	13668
1460	7272	11921
1461	7273	13571
1462	7276	12896
1463	7276	14163
1464	7278	13923
1465	7280	14156
1466	7284	14819
1467	7285	14123
1468	7287	12628
1469	7287	12934
1470	7288	15533
1471	7290	13961
1472	7290	14760
1473	7291	13879
1474	7298	15682
1475	7298	15750
1476	7300	11707
1477	7300	13687
1478	7300	15147
1479	7300	15721
1480	7305	13069
1481	7310	13953
1482	7311	15691
1483	7312	13354
1484	7321	13954
1485	7322	11852
1486	7324	14096
1487	7328	13957
1488	7333	13285
1489	7335	15765
1490	7339	14155
1491	7344	14154
1492	7344	14814
1493	7345	14889
1494	7350	13966
1495	7360	12916
1496	7365	14446
1497	7372	14124
1498	7383	14993
1499	7394	13949
1500	7397	13967
1501	7398	13889
1502	7399	13805
1503	7399	14034
1504	7400	13678
1505	7401	13937
1506	7402	11712
1507	7403	15149
1508	7407	15526
1509	7411	13248
1510	7412	13888
1511	7420	13957
1512	7459	15672
1513	7463	13652
1514	7472	14907
1515	7473	13060
1516	7477	11800
1517	7498	12483
1518	7514	13178
1519	7526	13253
1520	7527	14044
1521	7561	15539
1522	7571	13716
1523	7573	15102
1524	7575	13041
1525	7579	11423
1526	7579	14025
1527	7640	15746
1528	7734	13813
1529	7759	13061
1530	7768	13078
1531	7769	13945
1532	7795	13189
1533	7800	13781
1534	7803	11384
1535	7809	12049
1536	7812	13327
1537	7817	15175
1538	7822	11757
1539	7825	13935
1540	7828	11797
1541	7829	12553
1542	7835	11348
1543	7836	14848
1544	7837	13827
1545	7838	13434
1546	7842	12151
1547	7842	13440
1548	7842	14086
1549	7843	14122
1550	7846	13578
1551	7846	13938
1552	7851	13827
1553	7853	13945
1554	7855	11829
1555	7859	13758
1556	7860	13921
1557	7862	11914
1558	7862	13381
1559	7862	13451
1560	7862	14148
1561	7864	13338
1562	7865	11784
1563	7865	13232
1564	7866	15684
1565	7868	13756
1566	7875	11846
1567	7878	13937
1568	7879	13682
1569	7880	12843
1570	7881	13600
1571	7882	15666
1572	7887	13426
1573	7889	13778
1574	7892	13377
1575	7892	13752
1576	7894	14931
1577	7895	13954
1578	7895	13965
1579	7896	12562
1580	7896	13630
1581	7897	13768
1582	7898	11426
1583	7898	13468
1584	7899	11820
1585	7899	13942
1586	7900	14148
1587	7902	13475
1588	7903	13354
1589	7903	13350
1590	7903	13918
1591	7907	11733
1592	7910	13900
1593	7911	13918
1594	7912	14029
1595	7913	13797
1596	7914	11444
1597	7914	13687
1598	7914	14929
1599	7918	14944
1600	7924	11296
1601	7926	13968
1602	7926	14150
1603	7927	11970
1604	7927	13762
1605	7928	11968
1606	7930	13075
1607	7932	13906
1608	7943	13331
1609	7943	13639
1610	7943	13817
1611	7943	13903
1612	7944	13612
1613	7948	12855
1614	7948	13916
1615	7949	15204
1616	7951	13087
1617	7954	13658
1618	7955	15936
1619	7956	14192
1620	7958	13452
1621	7963	11920
1622	7963	13648
1623	7965	13665
1624	7965	13673
1625	7968	12448
1626	7968	13789
1627	7969	13786
1628	7971	11908
1629	7971	13458
1630	7972	11916
1631	7972	13789
1632	7975	11923
1633	7982	13963
1634	7983	11761
1635	7983	12773
1636	7983	15098
1637	7984	13228
1638	7985	13228
1639	7989	12729
1640	7989	14115
1641	7996	13713
1642	7996	15808
1643	7997	12847
1644	7999	13945
1645	8003	13087
1646	8006	13650
1647	8006	13785
1648	8006	15663
1649	8007	13608
1650	8009	11781
1651	8009	13656
1652	8009	15648
1653	8009	15666
1654	8011	11426
1655	8011	13288
1656	8011	13698
1657	8011	13914
1658	8013	11277
1659	8013	11853
1660	8014	13653
1661	8014	14991
1662	8016	11794
1663	8016	13058
1664	8016	15122
1665	8017	15660
1666	8020	13170
1667	8022	11787
1668	8022	13676
1669	8022	13708
1670	8022	14936
1671	8024	13326
1672	8024	13324
1673	8024	13705
1674	8025	11404
1675	8025	13422
1676	8026	13660
1677	8028	13669
1678	8032	13374
1679	8032	13798
1680	8037	12707
1681	8038	11438
1682	8038	13375
1683	8039	11472
1684	8039	13375
1685	8040	13704
1686	8043	12702
1687	8043	13440
1688	8044	11824
1689	8046	11831
1690	8047	11426
1691	8047	13159
1692	8047	13950
1693	8049	13262
1694	8049	13267
1695	8054	12349
1696	8057	13666
1697	8058	13332
1698	8058	14980
1699	8061	14068
1700	8062	14879
1701	8063	13171
1702	8064	13710
1703	8065	15133
1704	8066	13663
1705	8066	13675
1706	8066	13955
1707	8067	11455
1708	8073	13966
1709	8073	14812
1710	8078	11800
1711	8078	15147
1712	8079	13805
1713	8079	13939
1714	8080	11821
1715	8081	15583
1716	8081	15638
1717	8081	15768
1718	8082	11769
1719	8082	15751
1720	8083	12780
1721	8083	13764
1722	8083	13911
1723	8083	13974
1724	8083	14109
1725	8083	14775
1726	8086	11464
1727	8086	11520
1728	8086	11893
1729	8086	14046
1730	8087	12921
1731	8087	13284
1732	8088	13926
1733	8090	11829
1734	8092	13959
1735	8093	11820
1736	8093	14149
1737	8094	13949
1738	8095	14032
1739	8097	11474
1740	8099	11424
1741	8104	13790
1742	8108	13280
1743	8108	13281
1744	8108	13652
1745	8108	13715
1746	8109	12620
1747	8110	14919
1748	8113	13866
1749	8115	15624
1750	8116	13788
1751	8117	13929
1752	8118	12831
1753	8118	13761
1754	8121	14766
1755	8122	15598
1756	8127	11468
1757	8127	12219
1758	8127	14822
1759	8128	12219
1760	8128	13667
1761	8128	14043
1762	8133	14752
1763	8134	12732
1764	8134	13961
1765	8137	13934
1766	8138	13210
1767	8140	15000
1768	8141	15530
1769	8142	13946
1770	8143	12920
1771	8143	13745
1772	8148	11903
1773	8148	13675
1774	8149	13708
1775	8152	15838
1776	8153	13210
1777	8153	15049
1778	8154	13650
1779	8155	11858
1780	8159	14840
1781	8159	14943
1782	8163	11393
1783	8163	13946
1784	8169	13598
1785	8169	14917
1786	8170	14754
1787	8174	13770
1788	8178	14858
1789	8179	13694
1790	8180	11866
1791	8182	13394
1792	8190	15684
1793	8195	11901
1794	8200	13692
1795	8201	11436
1796	8201	13723
1797	8203	11437
1798	8205	13874
1799	8212	14809
1800	8213	13792
1801	8214	11508
1802	8215	11887
1803	8215	15713
1804	8216	13351
1805	8218	11453
1806	8218	13665
1807	8220	14906
1808	8222	13621
1809	8222	13631
1810	8222	15537
1811	8223	11796
1812	8224	11863
1813	8224	12351
1814	8224	14957
1815	8227	11389
1816	8230	15542
1817	8231	14955
1818	8233	11799
1819	8233	13912
1820	8236	13004
1821	8243	14597
1822	8245	13479
1823	8246	15092
1824	8248	13155
1825	8248	13927
1826	8250	11470
1827	8253	15702
1828	8269	13489
1829	8273	11370
1830	8276	12125
1831	8291	13249
1832	8313	13399
1833	8316	13660
1834	8319	11904
1835	8329	13672
1836	8331	11492
1837	8339	13744
1838	8339	13745
1839	8343	11488
1840	8345	15722
1841	8346	13663
1842	8353	11765
1843	8353	11820
1844	8353	11875
1845	8354	11506
1846	8359	15184
1847	8368	11435
1848	8372	12957
1849	8373	11816
1850	8385	13162
1851	8385	15691
1852	8386	13947
1853	8386	14025
1854	8387	13698
1855	8392	15636
1856	8413	12601
1857	8413	12996
1858	8420	13342
1859	8425	15423
1860	8461	15363
1861	8470	13578
1862	8470	14931
1863	8474	13575
1864	8490	15706
1865	8490	15938
1866	8491	14766
1867	8508	13308
1868	8510	14701
1869	8513	14872
1870	8514	13863
1871	8522	14494
1872	8524	12906
1873	8524	15226
1874	8561	13373
1875	8571	11424
1876	8571	13337
1877	8575	11441
1878	8578	14830
1879	8595	14909
1880	8605	13693
1881	8613	11414
1882	8613	13778
1883	8614	13077
1884	8617	15624
1885	8620	13868
1886	8620	13928
1887	8620	13955
1888	8623	15071
1889	8626	12852
1890	8628	13690
1891	8632	13101
1892	8634	15073
1893	8636	15653
1894	8646	14921
1895	8651	14270
1896	8652	13683
1897	8654	13188
1898	8658	14030
1899	8658	14942
1900	8662	13968
1901	8671	13661
1902	8673	11880
1903	8677	14916
1904	8679	15874
1905	8687	14306
1906	8689	12331
1907	8690	12462
1908	8693	13680
1909	8693	14820
1910	8694	12438
1911	8696	11374
1912	8704	15678
1913	8706	11896
1914	8712	11797
1915	8716	13243
1916	8732	12971
1917	8732	14302
1918	8737	15640
1919	8738	13687
1920	8747	13375
1921	8755	13477
1922	8755	15941
1923	8757	11352
1924	8764	12128
1925	8768	13177
1926	8774	11859
1927	8775	11855
1928	8785	11459
1929	8821	15104
1930	8833	15424
1931	8867	13121
1932	8887	11879
1933	8896	13125
1934	8917	12777
1935	8921	11262
1936	8924	11447
1937	8931	15241
1938	8932	12700
1939	8936	14308
1940	8942	11466
1941	8955	13206
1942	8959	14587
1943	8962	11425
1944	8966	14766
1945	8988	11264
1946	8990	13798
1947	8992	11462
1948	8993	14821
1949	9038	13668
1950	9041	11457
1951	9052	11828
1952	9052	12849
1953	9053	13680
1954	9084	11427
1955	9091	13277
1956	9095	13936
1957	9095	13932
1958	9107	12889
1959	9108	12962
1960	9113	12107
1961	9121	11434
1962	9131	13713
1963	9135	13395
1964	9150	11784
1965	9156	13766
1966	9162	13678
1967	9164	11823
1968	9171	14348
1969	9171	15668
1970	9173	13308
1971	9187	12770
1972	9192	11799
1973	9200	11777
1974	9200	13398
1975	9206	11659
1976	9251	13660
1977	9265	15929
1978	9266	13250
1979	9271	12628
1980	9275	13630
1981	9278	14028
1982	9291	11479
1983	9295	15810
1984	9302	14817
1985	9335	15617
1986	9347	14357
1987	9375	15206
1988	9378	14700
1989	9380	12925
1990	9466	11434
1991	9485	11772
1992	9487	15429
1993	9491	13748
1994	9494	13817
1995	9504	13232
1996	9505	12586
1997	9505	13385
1998	9508	13385
1999	9511	12978
[truncated: 170 more rows]

## Sheet: TWNK Mouse NGS
deletion number	5' breakpoint	3' breakpoint
1	4888	15830
2	4823	15706
3	4907	15781
4	4839	15705
5	4754	15624
6	4939	15717
7	4909	15653
8	4928	15665
9	4894	15477
10	4912	15493
11	4935	15208
12	5248	15512
13	4923	15147
14	5742	15880
15	4830	14956
16	4792	14923
17	4910	15034
18	4794	14910
19	4919	14999
20	4857	14931
21	4833	14905
22	4881	14948
23	4867	14926
24	4992	15047
25	4900	14956
26	4863	14915
27	4868	14901
28	4792	14828
29	5649	15672
30	4895	14916
31	4936	14952
32	4928	14934
33	5719	15718
34	4817	14796
35	4948	14914
36	4890	14847
37	4976	14936
38	4816	14752
39	4838	14766
40	4969	14889
41	4860	14778
42	4816	14685
43	4947	14816
44	5268	15122
45	4896	14743
46	5931	15721
47	5267	15025
48	5966	15667
49	4924	14618
50	5944	15489
51	5952	15467
52	4790	14288
53	6467	15918
54	4920	14319
55	4783	14140
56	5250	14604
57	4857	14186
58	5579	14881
59	4878	14169
60	4872	14159
61	4887	14140
62	4779	14033
63	5911	15123
64	4854	14032
65	4871	14049
66	6200	15377
67	4778	13958
68	4782	13958
69	4824	13964
70	4824	13965
71	4783	13912
72	4753	13879
73	4833	13955
74	4844	13966
75	4839	13952
76	4839	13948
77	4854	13972
78	4802	13916
79	4857	13961
80	4781	13876
81	5574	14666
82	5880	14967
83	4943	14027
84	4944	14027
85	4882	13955
86	4792	13865
87	4872	13940
88	4866	13929
89	4907	13971
90	4889	13953
91	4803	13863
92	4838	13875
93	4907	13951
94	4922	13961
95	4900	13935
96	4874	13903
97	4897	13926
98	4943	13966
99	4901	13916
100	4940	13955
101	4924	13934
102	4867	13867
103	4948	13952
104	5900	14899
105	4816	13813
106	4799	13785
107	4759	13742
108	5958	14927
109	5949	14920
110	4834	13800
111	4817	13782
112	4910	13876
113	5002	13960
114	4855	13818
115	4906	13865
116	4930	13887
117	4916	13870
118	5999	14959
119	5977	14928
120	5990	14948
121	4937	13885
122	4992	13936
123	4995	13936
124	4817	13758
125	4796	13729
126	4752	13686
127	4759	13690
128	4781	13712
129	4773	13706
130	4854	13778
131	4887	13810
132	4881	13799
133	4836	13762
134	4997	13900
135	4837	13733
136	5869	14751
137	4835	13713
138	4807	13684
139	4859	13725
140	4910	13778
141	4930	13794
142	4758	13617
143	4812	13668
144	4943	13793
145	4944	13795
146	4822	13667
147	4916	13758
148	4915	13752
149	4811	13652
150	4881	13719
151	4895	13732
152	4878	13712
153	4910	13741
154	4833	13663
155	4810	13644
156	4817	13649
157	4838	13665
158	4824	13653
159	4830	13660
160	4848	13670
161	4875	13704
162	4815	13645
163	4889	13686
164	5010	13809
165	5767	14565
166	4811	13604
167	4794	13583
168	4926	13714
169	4928	13709
170	4835	13611
171	4936	13709
172	4939	13709
173	4830	13586
174	4898	13649
175	4796	13542
176	4940	13665
177	4853	13576
178	5014	13735
179	4928	13647
180	4888	13616
181	4885	13608
182	4856	13573
183	4856	13571
184	5010	13719
185	4916	13627
186	4898	13601
187	4904	13606
188	4950	13630
189	5480	14145
190	5074	13724
191	4822	13471
192	4779	13419
193	4812	13434
194	4871	13473
195	4801	13392
196	7143	15735
197	4783	13371
198	4829	13424
199	5576	14160
200	4802	13375
201	4946	13515
202	7111	15681
203	4843	13382
204	4864	13390
205	4948	13477
206	4900	13430
207	4924	13439
208	4849	13358
209	7202	15702
210	4901	13397
211	4870	13358
212	4909	13399
213	4873	13358
214	7252	15728
215	4862	13340
216	4780	13250
217	7301	15774
218	7206	15672
219	4922	13387
220	4898	13348
221	4933	13374
222	7339	15774
223	7335	15765
224	4924	13358
225	4819	13243
226	7290	15703
227	7250	15660
228	7310	15721
229	7298	15682
230	7311	15691
231	4913	13285
232	4792	13144
233	4812	13154
234	4801	13149
235	7351	15657
236	5648	13954
237	4801	13107
238	7456	15754
239	4793	13092
240	4875	13184
241	5611	13886
242	4897	13156
243	6682	14930
244	7421	15643
245	4881	13093
246	4815	13024
247	5768	13967
248	4888	13087
249	4778	12966
250	4917	13090
251	4900	13057
252	7560	15711
253	4948	13081
254	5876	13964
255	5846	13933
256	4799	12873
257	4849	12910
258	4947	12968
259	5676	13680
260	5644	13647
261	5915	13916
262	5960	13954
263	5820	13817
264	4926	12913
265	5611	13586
266	5653	13608
267	5716	13647
268	7114	15035
269	7238	15141
270	7061	14945
271	7838	15668
272	5839	13666
273	4897	12723
274	5866	13681
275	5857	13669
276	7869	15659
277	7967	15718
278	5838	13592
279	7155	14905
280	5914	13659
281	4925	12655
282	5971	13686
283	7182	14897
284	5960	13667
285	4868	12563
286	7229	14921
287	7249	14940
288	5516	13188
289	5922	13599
290	8027	15692
291	8047	15708
292	7292	14952
293	8058	15694
294	8116	15720
295	8118	15706
296	8109	15685
297	5875	13443
298	8107	15662
299	5783	13334
300	7391	14930
301	4898	12427
302	5628	13148
303	6405	13926
304	5979	13482
305	5834	13331
306	8157	15635
307	7999	15467
308	5878	13333
309	5900	13347
310	8253	15702
311	8248	15668
312	8228	15636
313	5888	13291
314	5973	13367
315	5980	13382
316	8081	15471
317	6542	13916
318	4816	12143
319	8316	15647
320	5958	13250
321	5774	13063
322	5973	13256
323	7899	15175
324	6594	13870
325	5882	13136
326	8488	15717
327	4881	12073
328	8749	15926
329	6026	13164
330	5955	13081
331	8576	15691
332	6475	13582
333	8368	15470
334	7835	14913
335	5948	13022
336	4831	11903
337	4842	11908
338	8591	15643
339	4884	11932
340	7892	14926
341	4783	11813
342	7864	14904
343	8625	15656
344	7881	14899
345	4804	11816
346	4812	11826
347	6730	13739
348	4892	11895
349	4777	11783
350	4830	11835
351	4947	11926
352	8704	15678
353	6668	13648
354	4830	11797
355	4930	11887
356	4862	11815
357	4907	11859
358	6652	13597
359	4896	11838
360	4792	11727
361	4888	11814
362	4864	11793
363	4829	11750
364	7978	14901
365	4828	11744
366	6861	13779
367	4887	11798
368	4881	11792
369	4874	11786
370	4893	11803
371	4919	11823
372	4983	11869
373	8040	14920
374	7310	14187
375	7291	14168
376	4945	11817
377	6531	13394
378	4945	11799
379	4935	11791
380	8647	15485
381	4901	11738
382	7056	13881
383	8081	14907
384	5001	11823
385	7996	14820
386	5014	11832
387	8062	14879
388	4972	11790
389	8109	14919
390	7344	14154
391	6522	13326
392	8041	14840
393	6691	13444
394	8319	15073
395	7400	14148
396	7204	13939
397	8776	15510
398	8207	14932
399	8198	14908
400	4788	11498
401	8013	14722
402	8192	14899
403	7321	14026
404	7033	13730
405	8210	14905
406	7080	13797
407	4757	11445
408	7094	13789
409	7059	13741
410	8250	14924
411	7291	13956
412	7093	13756
413	7300	13946
414	7031	13675
415	7136	13781
416	7155	13800
417	7133	13773
418	7311	13939
419	7014	13637
420	4834	11443
421	7176	13790
422	4858	11464
423	4848	11450
424	7291	13879
425	7273	13870
426	4835	11425
427	7083	13675
428	8230	14819
429	4837	11423
430	4796	11380
431	7129	13710
432	4844	11419
433	6932	13509
434	4837	11399
435	5989	12552
436	4923	11474
437	7778	14337
438	4888	11433
439	4862	11405
440	4915	11454
441	4847	11383
442	7399	13940
443	4944	11471
444	7168	13695
445	7147	13670
446	7164	13687
447	4919	11433
448	7203	13712
449	7161	13666
450	7090	13596
451	4890	11399
452	4898	11404
453	7239	13741
454	9171	15672
455	4927	11432
456	4809	11301
457	7394	13877
458	5000	11457
459	5011	11467
460	7218	13647
461	7147	13565
462	6675	13091
463	7170	13583
464	8520	14928
465	7418	13826
466	8204	14615
467	7115	13512
468	7401	13798
469	7381	13777
470	7291	13657
471	8767	15100
472	9190	15510
473	8616	14936
474	5003	11326
475	8595	14905
476	7862	14148
477	7328	13609
478	6719	12994
479	7526	13805
480	7494	13674
481	6897	13055
482	7910	14053
483	7537	13680
484	6838	12975
485	7877	14014
486	7902	14028
487	7355	13483
488	7938	14054
489	7311	13419
490	8028	14133
491	8088	14176
492	7189	13288
493	7183	13276
494	7852	13941
495	7399	13481
496	7841	13914
497	7001	13060
498	7549	13610
499	7898	13950
500	7892	13948
501	7926	13972
502	7913	13960
503	7884	13929
504	7914	13963
505	7480	13525
506	7151	13197
507	8128	14151
508	7866	13886
509	7862	13876
510	7365	13369
511	5858	11857
512	7957	13945
513	7894	13877
514	7800	13781
515	7889	13872
516	7851	13827
517	5863	11843
518	7898	13874
519	7941	13917
520	7960	13935
521	7696	13671
522	7831	13803
523	5860	11824
524	8065	14027
525	8023	13944
526	7886	13803
527	8045	13957
528	8045	13956
529	7788	13693
530	8022	13935
531	7758	13664
532	7883	13786
533	7746	13649
534	8133	14029
535	7889	13780
536	8073	13966
537	7842	13734
538	8067	13955
539	7913	13797
540	8141	14033
541	7915	13795
542	7858	13739
543	5978	11852
544	8095	13953
545	8011	13875
546	7879	13737
547	7910	13767
548	7910	13765
549	7991	13847
550	7851	13706
551	9996	15839
552	8137	13979
553	8032	13870
554	8032	13867
555	7841	13675
556	7818	13654
557	8981	14817
558	8083	13911
559	8143	13967
560	8047	13874
561	8045	13874
562	8134	13961
563	7823	13648
564	7841	13666
565	7832	13659
566	7841	13663
567	7965	13786
568	7961	13784
569	7831	13655
570	8109	13926
571	7899	13713
572	6090	11899
573	8014	13825
574	8056	13863
575	8142	13946
576	8137	13934
577	6048	11849
578	7913	13709
579	7888	13676
580	7878	13661
581	8240	14029
582	8084	13863
583	8093	13869
584	8113	13866
585	7997	13740
586	7957	13689
587	8037	13776
588	9950	15687
589	8079	13805
590	7374	13090
591	7957	13671
592	10043	15749
593	9465	15166
594	7943	13639
595	7940	13639
596	7947	13641
597	7963	13645
598	8022	13708
599	8118	13803
600	5715	11402
601	7394	13080
602	7999	13680
603	8233	13912
604	8189	13867
605	8091	13766
606	8490	14162
607	9993	15661
608	8205	13874
609	8514	14175
610	8029	13680
611	8011	13660
612	8007	13658
613	8176	13821
614	8006	13651
615	8043	13684
616	8014	13653
617	8012	13653
618	8047	13681
619	10080	15717
620	7847	13481
621	5901	11526
622	8248	13873
623	8143	13745
624	8142	13745
625	7228	12833
626	8066	13663
627	7842	13440
628	8115	13714
629	7862	13448
630	8188	13782
631	8685	14278
632	8217	13801
633	5931	11508
634	8757	14341
635	7898	13475
636	7902	13475
637	7812	13384
638	8133	13695
639	8207	13777
640	7944	13503
641	8319	13872
642	7937	13480
643	7846	13377
644	5737	11262
645	5909	11443
646	8179	13697
647	8174	13709
648	8181	13697
649	7841	13366
650	8213	13740
651	5986	11500
652	8171	13684
653	8233	13748
654	7202	12703
655	8154	13650
656	8200	13688
657	8200	13687
658	8222	13717
659	7939	13430
660	10155	15646
661	10187	15667
662	5918	11399
663	10180	15661
664	7890	13358
665	7915	13387
666	5901	11368
667	5955	11424
668	7963	13425
669	10186	15648
670	10162	15623
671	8231	13690
672	8192	13647
673	8338	13793
674	7903	13354
675	8025	13478
676	8203	13655
677	8348	13788
678	8224	13664
679	8215	13644
680	6017	11439
681	8282	13695
682	8029	13438
683	8025	13422
684	8225	13614
685	7995	13384
686	8354	13725
687	8120	13481
688	8118	13477
689	7994	13354
690	8002	13361
691	8316	13660
692	8038	13375
693	8117	13453
694	8016	13349
695	7838	13156
696	8620	13928
697	8024	13326
698	8047	13358
699	8287	13590
700	10166	15467
701	6468	11760
702	8661	13943
703	8193	13477
704	8220	13474
705	8680	13936
706	7985	13228
707	7984	13228
708	8657	13877
709	8152	13369
710	8223	13421
711	8603	13790
712	8178	13359
713	8108	13280
714	7859	13038
715	6675	11848
716	8149	13325
717	6659	11833
718	8092	13266
719	6673	11844
720	6629	11803
721	8039	13211
722	8621	13793
723	8223	13384
724	8028	13177
725	7999	13151
726	8207	13348
727	8440	13582
728	6311	11453
729	8159	13294
730	7901	13031
731	10179	15301
732	8760	13877
733	8479	13599
734	9953	15069
735	8590	13684
736	8646	13732
737	8020	13098
738	8037	13104
739	8628	13690
740	8022	13081
741	8022	13082
742	8712	13773
743	8051	13110
744	8769	13789
745	7620	12636
746	8032	13039
747	7950	12934
748	8691	13657
749	8691	13655
750	8693	13655
751	10163	15134
752	8602	13570
753	8134	13091
754	8375	13332
755	8738	13687
756	8269	13208
757	8748	13694
758	9092	14019
759	10190	15070
760	6614	11485
761	8225	13065
762	7061	11889
763	10127	14930
764	10185	14991
765	7033	11831
766	6683	11468
767	7212	11998
768	8409	13182
769	10158	14906
770	10165	14914
771	10239	14949
772	10205	14914
773	10023	14716
774	9093	13787
775	9706	14388
776	7177	11852
777	10238	14913
778	8719	13356
779	7928	12549
780	7225	11841
781	6827	11441
782	9162	13778
783	6703	11315
784	9089	13687
785	10221	14817
786	7298	11893
787	8111	12705
788	7172	11754
789	6854	11423
790	7215	11778
791	9094	13653
792	8741	13303
793	9119	13671
794	7290	11837
795	8628	13168
796	8028	12536
797	8494	12995
798	9416	13897
799	9131	13613
800	8082	12552
801	8614	13077
802	9011	13446
803	9246	13677
804	9500	13865
805	9566	13926
806	9501	13820
807	9967	14279
808	7559	11855
809	9501	13802
810	9095	13387
811	7167	11455
812	9747	14035
813	9686	13951
814	9767	14032
815	9250	13510
816	9689	13941
817	9515	13767
818	7566	11776
819	7994	12198
820	9956	14139
821	7328	11505
822	8894	13071
823	9505	13669
824	8704	12858
825	7290	11445
826	7993	12140
827	7290	11406
828	7821	11925
829	8927	13027
830	9300	13380
831	7787	11853
832	7392	11459
833	7783	11844
834	9714	13769
835	8073	12114
836	9752	13789
837	9726	13744
838	9924	13947
839	9703	13698
840	10053	14026
841	7855	11826
842	7870	11835
843	9020	12987
844	7502	11461
845	7971	11908
846	10047	13986
847	9007	12937
848	7951	11876
849	7982	11909
850	9947	13873
851	7967	11857
852	9103	12962
853	7521	11383
854	7996	11854
855	7970	11800
856	7953	11776
857	9969	13792
858	9885	13705
859	9544	13359
860	9884	13696
861	9898	13696
862	7912	11711
863	7995	11796
864	8061	11860
865	10151	13940
866	8067	11852
867	8016	11794
868	8016	11793
869	8042	11816
870	8022	11785
871	8003	11767
872	10077	13826
873	7990	11738
874	10127	13867
875	8011	11755
876	8827	12567
877	8112	11852
878	10225	13963
879	8127	11861
880	8029	11751
881	9569	13284
882	9569	13282
883	8098	11822
884	8059	11777
885	8059	11773
886	8092	11809
887	8116	11825
888	10230	13932
889	10204	13915
890	10230	13936
891	10230	13930
892	10245	13957
893	9951	13653
894	10231	13916
895	8770	12448
896	10239	13913
897	10234	13900
898	10248	13913
899	10203	13872
900	10206	13873
901	10244	13905
902	9396	13056
903	10057	13709
904	10065	13714
905	10034	13673
906	10032	13672
907	10020	13662
908	8251	11892
909	10045	13674
910	10182	13805
911	10250	13876
912	8205	11827
913	8108	11726
914	8091	11708
915	10072	13679
916	8201	11777
917	8217	11790
918	10033	13610
919	10204	13772
920	10232	13794
921	8223	11786
922	10235	13794
923	10180	13744
924	10123	13685
925	10248	13810
926	8054	11611
927	9293	12843
928	10149	13702
929	10106	13657
930	10236	13765
931	10233	13766
932	7913	11446
933	7900	11426
934	10060	13590
935	10160	13685
936	7914	11444
937	10149	13675
938	10110	13633
939	8356	11874
940	7830	11344
941	10190	13698
942	7972	11468
943	7983	11483
944	10222	13714
945	10195	13693
946	10239	13720
947	10186	13662
948	10202	13685
949	10201	13673
950	10198	13659
951	10165	13608
952	8086	11520
953	8007	11441
954	7952	11363
955	10205	13607
956	10205	13606
957	8070	11468
958	7998	11405
959	8067	11457
960	8043	11421
961	8025	11404
962	8034	11410
963	8065	11425
964	9906	13256
965	8029	11381
966	10244	13590
967	8409	11754
968	8113	11453
969	8000	11342
970	8115	11454
971	8127	11468
972	10116	13414
973	9257	12553
974	8042	11330
975	8660	11943
976	8178	11450
977	8478	11740
978	10066	13329
979	10079	13345
980	9885	13139
981	8227	11473
982	8193	11428
983	8197	11430
984	8623	11860
985	8615	11837
986	9131	12356
987	8590	11808
988	8680	11890
989	10161	13364
990	8221	11420
991	10176	13377
992	10188	13386
993	8210	11402
994	10235	13416
995	10243	13429
996	10235	13417
997	8243	11429
998	8900	12080
999	10190	13362
1000	10231	13376
1001	10181	13324
1002	10219	13361
1003	8675	11773
1004	10161	13256
1005	8725	11802
1006	10026	13093
1007	8756	11790
1008	10058	13091
1009	8820	11848
1010	8763	11788
1011	10046	13064
1012	10240	13248
1013	10125	13102
1014	10211	13158
1015	8560	11449
1016	8589	11378
1017	8590	11313
1018	10232	12952
1019	8793	11488
1020	8738	11420
1021	9070	11736
1022	9967	12638
1023	10234	12823
1024	9328	11911
1025	10024	12588
1026	8975	11422
1027	9359	11779
1028	9966	12344
1029	9037	11385
1030	10191	12535
1031	10182	12527
1032	9512	11799
1033	9515	11782
1034	9466	11714
1035	9561	11794
1036	9264	11455
1037	9707	11819
1038	9414	11431
1039	9297	11317
1040	9963	11905
1041	9498	11365
1042	9956	11814
1043	9956	11815
1044	10235	12075
1045	9960	11784
1046	9960	11788
1047	10021	11832
1048	10026	11827
1049	10063	11849
1050	9628	11343
1051	10125	11811
1052	10110	11784
1053	10200	11844
1054	10221	11859
1055	10221	11809
1056	10234	11823
1057	10185	11768
1058	10219	11785
1059	9871	11433
1060	9889	11440
1061	10027	11418
1062	10063	11456
1063	10127	11455
1064	10186	11497
1065	10159	11425
1066	10191	11448
1067	10212	11438
1068	10244	11417
1069	10194	11334
1070	4838	15884
1071	4844	15890
1072	4876	15769
1073	4836	15721
1074	4840	15723
1075	4777	15659
1076	4773	15640
1077	4807	15661
1078	4796	15638
1079	4787	15616
1080	4899	15696
1081	4935	15727
1082	4936	15728
1083	4922	15712
1084	4922	15708
1085	4927	15718
1086	4895	15650
1087	4930	15674
1088	4910	15635
1089	5004	15710
1090	4919	15570
1091	5001	15659
1092	4776	15370
1093	4835	15164
1094	4761	15046
1095	4912	15196
1096	4885	15133
1097	4805	15038
1098	4898	15093
1099	4792	14982
1100	4888	15050
1101	4844	15004
1102	4797	14954
1103	4780	14924
1104	4906	15031
1105	4972	15105
1106	4817	14937
1107	4807	14923
1108	5796	15899
1109	5004	15104
1110	4987	15072
1111	4988	15072
1112	4879	14948
1113	4862	14933
1114	4928	14996
1115	4839	14905
1116	4788	14848
1117	4935	14996
1118	4940	14996
1119	4757	14779
1120	4950	14966
1121	4930	14948
1122	4930	14945
1123	4929	14934
1124	5664	15666
1125	4810	14807
1126	4804	14800
1127	5643	15623
1128	4848	14821
1129	4931	14897
1130	4869	14818
1131	4982	14924
1132	4909	14844
1133	4834	14762
1134	5735	15660
1135	5007	14921
1136	4905	14813
1137	4898	14802
1138	4868	14758
1139	4867	14749
1140	4930	14807
1141	4942	14807
1142	4954	14824
1143	4831	14700
1144	4925	14763
1145	4906	14716
1146	4902	14713
1147	5855	15652
1148	5139	14913
1149	4976	14747
1150	5964	15706
1151	5364	15099
1152	5863	15577
1153	5950	15659
1154	5771	15474
1155	6072	15694
1156	5594	15203
1157	5732	15328
1158	4754	14342
1159	4808	14300
1160	4758	14190
1161	4908	14277
1162	5846	15204
1163	5527	14872
1164	6050	15376
1165	4809	14124
1166	4862	14162
1167	4862	14159
1168	5610	14916
1169	5599	14895
1170	4880	14167
1171	4844	14128
1172	6259	15531
1173	4851	14108
1174	4927	14167
1175	4914	14139
1176	5537	14753
1177	6403	15609
1178	4852	14052
1179	4753	13954
1180	4782	13980
1181	4783	13975
1182	4842	14027
1183	4837	14024
1184	4858	14032
1185	4890	14064
1186	5002	14160
1187	5740	14900
1188	4781	13930
1189	4781	13927
1190	4810	13963
1191	4992	14141
1192	4811	13955
1193	4783	13908
1194	4840	13969
1195	4843	13968
1196	4858	13980
1197	4839	13951
1198	4904	14025
1199	4827	13946
1200	4978	14093
1201	4997	14107
1202	4857	13968
1203	4850	13960
1204	4921	14029
1205	4878	13980
1206	4750	13852
1207	4933	14031
1208	4924	14014
1209	4866	13956
1210	5826	14914
1211	4933	14024
1212	4958	14049
1213	4934	14017
1214	5754	14834
1215	4833	13914
1216	4843	13914
1217	4866	13931
1218	4902	13971
1219	4857	13922
1220	6607	15667
1221	4844	13906
1222	6664	15725
1223	4866	13921
1224	4830	13884
1225	5846	14896
1226	4850	13901
1227	4852	13901
1228	4822	13871
1229	6688	15735
1230	4851	13896
1231	4815	13865
1232	4838	13873
1233	4836	13875
1234	4832	13863
1235	4930	13967
1236	4870	13901
1237	4921	13953
1238	4905	13939
1239	4950	13978
1240	5001	14032
1241	6069	15099
1242	4998	14020
1243	4857	13880
1244	4778	13800
1245	4926	13943
1246	4924	13947
1247	4928	13944
1248	4925	13934
1249	4767	13778
1250	6118	15134
1251	4806	13817
1252	6554	15561
1253	4867	13868
1254	4751	13749
1255	4782	13770
1256	4904	13895
1257	4901	13888
1258	4793	13777
1259	4810	13787
1260	4820	13793
1261	5960	14934
1262	4950	13915
1263	4953	13915
1264	4944	13906
1265	4916	13879
1266	4930	13886
1267	4804	13762
1268	5994	14952
1269	4916	13873
1270	6698	15646
1271	6691	15646
1272	4854	13797
1273	4854	13800
1274	4856	13804
1275	4832	13788
1276	4830	13786
1277	6672	15623
1278	6672	15620
1279	4947	13897
1280	4902	13854
1281	4841	13789
1282	4989	13940
1283	4905	13848
1284	4994	13936
1285	4894	13840
1286	4894	13837
1287	4865	13803
1288	5084	14020
1289	4827	13763
1290	4752	13684
1291	4889	13821
1292	4872	13797
1293	4894	13822
1294	4898	13824
1295	4804	13725
1296	4816	13736
1297	4882	13799
1298	4862	13782
1299	4811	13728
1300	6725	15645
1301	4850	13767
1302	4842	13762
1303	4842	13761
1304	4850	13764
1305	4850	13766
1306	5118	14033
1307	6798	15708
1308	4998	13904
1309	5908	14811
1310	4833	13732
1311	4829	13731
1312	4871	13766
1313	4861	13746
1314	4854	13746
1315	4904	13794
1316	4897	13788
1317	4898	13783
1318	4924	13800
1319	4832	13710
1320	4816	13696
1321	4826	13705
1322	4809	13685
1323	4910	13777
1324	5973	14840
1325	4836	13699
1326	4809	13677
1327	4922	13784
1328	4959	13817
1329	5180	14037
1330	4935	13786
1331	4939	13785
1332	4861	13711
1333	4807	13655
1334	4833	13675
1335	4793	13637
1336	4834	13675
1337	6816	15656
1338	4855	13693
1339	4948	13779
1340	4864	13699
1341	4777	13608
1342	4896	13730
1343	4807	13642
1344	4808	13639
1345	4881	13709
1346	4845	13670
1347	4851	13670
1348	4856	13670
1349	4830	13656
1350	4864	13686
1351	4860	13682
1352	4859	13670
1353	4840	13653
1354	4809	13619
1355	4826	13632
1356	4907	13717
1357	4807	13616
1358	5004	13798
1359	6680	15468
1360	4819	13610
1361	4794	13582
1362	4927	13715
1363	4915	13695
1364	4907	13684
1365	4881	13651
1366	4815	13588
1367	4791	13563
1368	4895	13663
1369	5004	13762
1370	7100	15860
1371	5004	13767
1372	6205	14936
1373	4949	13688
1374	4923	13657
1375	4905	13632
1376	4869	13590
1377	4880	13602
1378	4934	13647
1379	4928	13645
1380	4943	13667
1381	4891	13599
1382	4810	13511
1383	4905	13609
1384	4775	13477
1385	4822	13520
1386	5086	13772
1387	4854	13516
1388	6369	15028
1389	7049	15692
1390	4836	13474
1391	4839	13474
1392	4837	13471
1393	4842	13480
1394	4850	13479
1395	4805	13433
1396	4908	13524
1397	7093	15710
1398	4774	13377
1399	4827	13431
1400	4759	13350
1401	4830	13426
1402	4886	13474
1403	4783	13370
1404	4883	13474
1405	4784	13371
1406	4847	13439
1407	4791	13381
1408	4821	13383
1409	5754	14311
1410	4876	13431
1411	6344	14890
1412	7165	15704
1413	4878	13420
1414	4939	13478
1415	4808	13347
1416	6208	14745
1417	4836	13367
1418	4920	13455
1419	4817	13350
1420	4854	13360
1421	4947	13450
1422	4941	13441
1423	4905	13399
1424	6984	15471
1425	4888	13378
1426	4803	13290
1427	6783	15268
1428	4811	13292
1429	6440	14910
1430	7219	15688
1431	7230	15694
1432	4929	13395
1433	4912	13372
1434	5824	14280
1435	7298	15750
1436	5717	14167
1437	6442	14887
1438	4952	13397
1439	7312	15754
1440	7256	15687
1441	4894	13324
1442	5014	13446
1443	4925	13358
1444	4928	13353
1445	4834	13256
1446	7290	15702
1447	4950	13369
1448	7300	15721
1449	7150	15564
1450	7323	15720
1451	7310	15704
1452	5901	14280
1453	4993	13370
1454	4915	13285
1455	5978	14345
1456	4907	13272
1457	5952	14317
1458	4832	13199
1459	6795	15162
1460	4811	13170
1461	4825	13182
1462	7354	15702
1463	4843	13182
1464	4817	13159
1465	4872	13199
1466	4816	13146
1467	4827	13152
1468	4887	13211
1469	4878	13201
1470	7312	15626
1471	7175	15486
1472	7162	15473
1473	6069	14379
1474	6744	15040
1475	4855	13150
1476	4864	13159
1477	5837	14126
1478	4930	13210
1479	7375	15653
1480	6671	14938
1481	4920	13181
1482	4811	13065
1483	4813	13064
1484	6672	14913
1485	6560	14793
1486	4791	13031
1487	5393	13619
1488	4948	13173
1489	7473	15682
1490	7473	15679
1491	4913	13121
1492	4972	13175
1493	6719	14917
1494	6698	14893
1495	4843	13031
1496	4924	13109
1497	4932	13109
1498	4803	12978
1499	4815	12985
1500	4771	12938
1501	4806	12979
1502	4878	13030
1503	4878	13031
1504	4926	13087
1505	4922	13081
1506	4900	13050
1507	4913	13075
1508	4898	13049
1509	4843	12993
1510	4936	13055
1511	4937	13054
1512	4948	13076
1513	4948	13066
1514	4830	12943
1515	7639	15746
1516	5000	13104
1517	6641	14744
1518	6805	14903
1519	4905	12998
1520	5869	13959
1521	5834	13926
1522	4778	12862
1523	5867	13946
1524	5785	13854
1525	5678	13744
1526	5823	13876
1527	4971	13018
1528	5927	13965
1529	4950	12968
1530	5677	13703
1531	5609	13616
1532	5960	13966
1533	5631	13639
1534	5874	13877
1535	5661	13659
1536	5918	13908
1537	5960	13950
1538	5768	13749
1539	4851	12829
1540	5900	13881
1541	5607	13583
1542	5997	13970
1543	5740	13711
1544	5947	13915
1545	4861	12826
1546	7676	15639
1547	5902	13855
1548	4750	12704
1549	5849	13784
1550	6025	13954
1551	6275	14204
1552	5675	13599
1553	4890	12816
1554	5974	13889
1555	4918	12836
1556	5740	13651
1557	7089	14991
1558	5860	13757
1559	5980	13870
1560	5980	13868
1561	7040	14935
1562	5895	13764
1563	5922	13776
1564	5922	13775
1565	7111	14963
1566	6027	13877
1567	5837	13681
1568	7300	15147
1569	5853	13702
1570	5824	13673
1571	5949	13792
1572	7931	15768
1573	5872	13707
1574	5872	13701
1575	5993	13820
1576	4872	12698
1577	5819	13646
1578	5871	13684
1579	7897	15709
1580	6170	13979
1581	4932	12738
1582	5349	13153
1583	7899	15691
1584	7846	15639
1585	7878	15666
1586	7832	15613
1587	4812	12592
1588	4822	12603
1589	5832	13612
1590	7169	14943
1591	7217	14982
1592	5888	13655
1593	7233	15001
1594	7790	15536
1595	7916	15664
1596	7941	15686
1597	5952	13693
1598	8059	15795
1599	4930	12668
1600	7172	14905
1601	7945	15674
1602	7258	14984
1603	5926	13647
1604	5980	13699
1605	7084	14791
1606	7565	15274
1607	7137	14844
1608	4883	12590
1609	4831	12528
1610	7211	14907
1611	7197	14896
1612	4874	12566
1613	5981	13667
1614	8083	15768
1615	7322	14998
1616	7250	14928
1617	6675	14346
1618	8016	15689
1619	8027	15690
1620	8054	15722
1621	8048	15715
1622	8044	15708
1623	8018	15681
1624	4942	12607
1625	8009	15665
1626	8006	15663
1627	7300	14950
1628	7290	14941
1629	7300	14939
1630	7298	14939
1631	5996	13644
1632	5532	13180
1633	8017	15660
1634	8021	15660
1635	8066	15707
1636	5663	13301
1637	6022	13665
1638	7300	14942
1639	7326	14956
1640	5951	13571
1641	5881	13497
1642	5583	13198
1643	6718	14323
1644	8081	15684
1645	7411	15018
1646	6531	14133
1647	5642	13230
1648	5104	12692
1649	8052	15642
1650	8063	15650
1651	6774	14355
1652	8073	15657
1653	7350	14927
1654	8134	15702
1655	8131	15702
1656	8136	15710
1657	7350	14920
1658	4814	12372
1659	4803	12366
1660	5634	13194
1661	8139	15702
1662	6051	13601
1663	4973	12517
1664	7401	14949
1665	7996	15536
1666	7360	14897
1667	7363	14906
1668	7963	15483
1669	4844	12352
1670	5975	13475
1671	8214	15721
1672	7991	15496
1673	6040	13540
1674	8046	15532
1675	7510	14995
1676	5599	13082
1677	5915	13395
1678	6376	13857
1679	7298	14774
1680	7290	14760
1681	6560	14032
1682	6397	13862
1683	6682	14135
1684	6599	14050
1685	4873	12309
1686	8223	15659
1687	8199	15620
1688	8197	15602
1689	6534	13933
1690	5993	13385
1691	6674	14030
1692	5852	13200
1693	8315	15666
1694	8363	15702
1695	4792	12127
1696	8303	15642
1697	5983	13307
1698	4786	12108
1699	4829	12150
1700	6389	13713
1701	6026	13345
1702	8238	15554
1703	6840	14149
1704	5780	13090
1705	4939	12249
1706	8343	15650
1707	6482	13789
1708	5970	13262
1709	7442	14726
1710	6682	13954
1711	5767	13030
1712	8007	15273
1713	5850	13082
1714	5843	13072
1715	8657	15876
1716	4754	11981
1717	7167	14341
1718	8216	15370
1719	5828	12985
1720	8064	15223
1721	7206	14348
1722	7180	14319
1723	6022	13160
1724	4909	12042
1725	7171	14300
1726	7782	14905
1727	5964	13084
1728	8503	15620
1729	8609	15724
1730	8681	15790
1731	6765	13867
1732	6853	13953
1733	5865	12969
1734	7947	15048
1735	8607	15709
1736	6063	13153
1737	7948	15038
1738	5973	13058
1739	7844	14917
1740	4857	11925
1741	7861	14930
1742	8041	15096
1743	6655	13720
1744	7869	14924
1745	7992	15046
1746	4816	11870
1747	5915	12969
1748	7799	14857
1749	6659	13709
1750	8624	15673
1751	8686	15733
1752	6828	13880
1753	8030	15070
1754	6659	13702
1755	6607	13650
1756	4806	11844
1757	6839	13872
1758	4812	11846
1759	4813	11838
1760	7946	14967
1761	7914	14929
1762	4818	11839
1763	4831	11851
1764	8622	15639
1765	4815	11830
1766	4817	11833
1767	4842	11857
1768	6701	13717
1769	4916	11931
1770	7836	14844
1771	4896	11902
1772	8692	15688
1773	7809	14813
1774	4811	11812
1775	7171	14170
1776	4787	11787
1777	8110	15106
1778	7283	14266
1779	6709	13708
1780	6898	13886
1781	4869	11861
1782	6658	13647
1783	6461	13451
1784	8636	15620
1785	7825	14808
1786	7962	14939
1787	8075	15055
1788	7152	14128
1789	7962	14934
1790	8062	15037
1791	6678	13649
1792	8756	15720
1793	4848	11811
1794	4930	11889
1795	4803	11762
1796	8007	14957
1797	4966	11921
1798	7177	14132
1799	6716	13667
1800	8028	14974
1801	4817	11751
1802	7262	14194
1803	6893	13823
1804	4834	11754
1805	4840	11761
1806	4828	11748
1807	8824	15740
1808	8139	15049
1809	4883	11792
1810	4938	11851
1811	4915	11826
1812	6602	13506
1813	7939	14843
1814	4832	11728
1815	7947	14846
1816	8497	15376
1817	8055	14942
1818	8824	15697
1819	4836	11707
1820	8181	15050
1821	4930	11798
1822	7897	14760
1823	7120	13986
1824	4870	11729
1825	8209	15069
1826	4897	11757
1827	4947	11799
1828	7183	14037
1829	7175	14023
1830	7952	14800
1831	8078	14921
1832	7097	13938
1833	7089	13932
1834	8335	15177
1835	7077	13912
1836	8019	14843
1837	8131	14955
1838	4910	11733
1839	7339	14155
1840	8138	14950
1841	8093	14911
1842	8134	14950
1843	8110	14919
1844	8109	14918
1845	8105	14919
1846	5028	11840
1847	4949	11757
1848	8013	14818
1849	8241	15046
1850	8026	14829
1851	7165	13966
1852	7965	14763
1853	7158	13956
1854	8051	14851
1855	7155	13950
1856	7167	13965
1857	6795	13590
1858	7145	13936
1859	7180	13968
1860	6683	13463
1861	5112	11891
1862	7332	14114
1863	8223	14994
1864	8204	14976
1865	7272	14037
1866	8078	14842
1867	8961	15722
1868	7104	13862
1869	6575	13329
1870	8314	15060
1871	8251	15001
1872	5983	12722
1873	8207	14951
1874	7222	13967
1875	7414	14155
1876	7308	14046
1877	7209	13950
1878	8249	14990
1879	6916	13652
1880	8007	14739
1881	5864	12593
1882	8128	14861
1883	8136	14864
1884	8083	14816
1885	6335	13062
1886	8095	14818
1887	8221	14948
1888	8193	14913
1889	4804	11523
1890	7155	13874
1891	8025	14743
1892	8047	14760
1893	4761	11468
1894	7300	14014
1895	4770	11473
1896	7167	13871
1897	6995	13697
1898	8220	14920
1899	7178	13869
1900	8213	14908
1901	6602	13295
1902	7100	13795
1903	7090	13781
1904	4809	11497
1905	8159	14840
1906	4821	11505
1907	7189	13873
1908	4814	11490
1909	8181	14858
1910	6680	13363
1911	8250	14917
1912	7291	13969
1913	7418	14090
1914	7287	13956
1915	7299	13968
1916	7288	13956
1917	8094	14755
1918	7358	14026
1919	7289	13950
1920	7094	13756
1921	7219	13875
1922	4820	11470
1923	7083	13732
1924	4863	11511
1925	7283	13929
1926	7133	13775
1927	7310	13953
1928	7133	13770
1929	7053	13695
1930	7306	13942
1931	7389	14027
1932	7134	13777
1933	7250	13887
1934	7213	13852
1935	7399	14030
1936	7400	14034
1937	7300	13934
1938	7410	14041
1939	8623	15242
1940	8754	15370
1941	6854	13472
1942	7348	13970
1943	7083	13702
1944	8133	14752
1945	5922	12538
1946	4834	11442
1947	4816	11430
1948	7321	13931
1949	4826	11424
1950	4826	11427
1951	9191	15792
1952	7299	13898
1953	8212	14809
1954	8212	14806
1955	8220	14823
1956	7267	13863
1957	7255	13854
1958	8222	14820
1959	4794	11389
1960	4823	11423
1961	7259	13856
1962	7269	13862
1963	4861	11450
1964	7022	13611
1965	4837	11421
1966	4796	11378
1967	8183	14771
1968	7172	13756
1969	5958	12540
1970	4857	11436
1971	4947	11521
1972	4948	11521
1973	4985	11559
1974	4820	11394
1975	7390	13955
1976	4850	11418
1977	7136	13703
1978	4863	11428
1979	9132	15692
1980	4867	11419
1981	4904	11466
1982	4864	11419
1983	7129	13689
1984	8793	15354
1985	4899	11447
1986	8218	14761
1987	7401	13957
1988	4924	11467
1989	4875	11418
1990	4846	11393
1991	4897	11444
1992	4857	11403
1993	4934	11476
1994	4883	11425
1995	4864	11408
1996	4974	11521
1997	4972	11514
1998	4909	11455
1999	4973	11514
[truncated: 1,456 more rows]

## Sheet: Sod2 TWNK Mouse NG
deletion number	5' breakpoint	3' breakpoint
1	4900	15689
2	4928	15665
3	4989	15727
4	4976	15698
5	4894	15477
6	4913	15487
7	4759	14974
8	4780	14924
9	4813	14921
10	5001	15105
11	4945	15039
12	4933	15017
13	4862	14933
14	4831	14901
15	4796	14859
16	4877	14927
17	5905	15945
18	4896	14924
19	4930	14945
20	4928	14934
21	5426	15418
22	4817	14796
23	4942	14906
24	4928	14903
25	4972	14924
26	4913	14831
27	4919	14817
28	4867	14745
29	5258	15112
30	4940	14765
31	4828	14173
32	4921	14186
33	4888	14140
34	4837	14024
35	4839	14024
36	4865	14052
37	4854	14032
38	4871	14049
39	5812	14992
40	5002	14160
41	4824	13965
42	4839	13952
43	4907	14028
44	5829	14925
45	4850	13940
46	4900	13991
47	4953	14036
48	4968	14033
49	4850	13903
50	4838	13874
51	4838	13875
52	4922	13961
53	4808	13838
54	4811	13825
55	5885	14898
56	5928	14914
57	4950	13916
58	4942	13906
59	4916	13870
60	6691	15646
61	4854	13797
62	4905	13848
63	4992	13936
64	4773	13706
65	4872	13797
66	4768	13693
67	4816	13736
68	4881	13799
69	4893	13813
70	4901	13818
71	4865	13760
72	6024	14914
73	4856	13744
74	4839	13713
75	4835	13711
76	4905	13776
77	4971	13828
78	4821	13670
79	4939	13785
80	4792	13639
81	4915	13752
82	4910	13741
83	4810	13644
84	4808	13639
85	4860	13690
86	4824	13653
87	4830	13660
88	4838	13665
89	4857	13687
90	4878	13700
91	4766	13576
92	4826	13632
93	4794	13602
94	4884	13686
95	4794	13583
96	4909	13691
97	4823	13592
98	4895	13663
99	4948	13710
100	5004	13756
101	4900	13649
102	4891	13646
103	5993	14735
104	4922	13649
105	4880	13602
106	4934	13647
107	4928	13647
108	4928	13645
109	4904	13618
110	4908	13616
111	4898	13601
112	4904	13606
113	7022	15689
114	4836	13474
115	4801	13392
116	4886	13474
117	4785	13347
118	4820	13377
119	4872	13418
120	4867	13414
121	4862	13390
122	4948	13477
123	4817	13339
124	7202	15702
125	5900	14389
126	4900	13387
127	7219	15688
128	7206	15672
129	5012	13466
130	4898	13348
131	7315	15759
132	7245	15688
133	7290	15703
134	4827	13254
135	4935	13353
136	7250	15663
137	4812	13204
138	4999	13380
139	6889	15258
140	4817	13159
141	4839	13160
142	4773	13089
143	7175	15486
144	7162	15473
145	4943	13249
146	4867	13159
147	5621	13893
148	4962	13227
149	4918	13181
150	4920	13181
151	4890	13151
152	4897	13156
153	6422	14686
154	6682	14930
155	4821	13070
156	6560	14793
157	5674	13882
158	4876	13075
159	6694	14891
160	7295	15472
161	4815	12985
162	5973	14140
163	4878	13031
164	7342	15505
165	4922	13081
166	4894	13049
167	4894	13048
168	7398	15557
169	7579	15719
170	4930	13056
171	5833	13961
172	4953	13074
173	4905	12998
174	7179	15223
175	5641	13659
176	5676	13680
177	5661	13659
178	5996	13967
179	5653	13608
180	5896	13852
181	5835	13772
182	5393	13331
183	7056	14994
184	7113	15050
185	5881	13816
186	5949	13872
187	5893	13792
188	5771	13658
189	7056	14940
190	4837	12699
191	7024	14882
192	5832	13612
193	5888	13655
194	5975	13712
195	4812	12526
196	7507	15226
197	6026	13743
198	4890	12598
199	4805	12511
200	7207	14904
201	8006	15663
202	8069	15726
203	8066	15723
204	5981	13629
205	6026	13669
206	7337	14976
207	6670	14308
208	5958	13575
209	8092	15704
210	6730	14348
211	8116	15720
212	4918	12488
213	4913	12446
214	4898	12427
215	5655	13164
216	7394	14898
217	8215	15713
218	7232	14696
219	8025	15482
220	8337	15689
221	5681	12992
222	8308	15623
223	5882	13136
224	5230	12452
225	6696	13851
226	5976	13103
227	4853	11970
228	7829	14947
229	4770	11879
230	6853	13953
231	8593	15687
232	4863	11947
233	7869	14925
234	8039	15085
235	6577	13614
236	4783	11813
237	8007	15037
238	7946	14967
239	7914	14929
240	4842	11857
241	4804	11816
242	4789	11803
243	4777	11783
244	6715	13713
245	4805	11798
246	4787	11782
247	4870	11858
248	8432	15414
249	4826	11806
250	8704	15678
251	7962	14939
252	7962	14934
253	8039	15000
254	4877	11822
255	6652	13597
256	4921	11861
257	7262	14194
258	4887	11814
259	4834	11755
260	5611	12533
261	4940	11857
262	4887	11798
263	4883	11792
264	4874	11786
265	8797	15700
266	5892	12797
267	4924	11816
268	8055	14942
269	8036	14929
270	4848	11730
271	7058	13936
272	7296	14173
273	4946	11817
274	4843	11707
275	7280	14147
276	4928	11791
277	8022	14878
278	5727	12583
279	8062	14900
280	8065	14899
281	4804	11633
282	7191	14019
283	8115	14932
284	8138	14950
285	8148	14963
286	8109	14919
287	7158	13956
288	7999	14792
289	7175	13951
290	7004	13772
291	7131	13881
292	7290	14028
293	5881	12607
294	6960	13684
295	8210	14905
296	8248	14937
297	7283	13976
298	7282	13976
299	7294	13968
300	7291	13956
301	7287	13956
302	9025	15688
303	5797	12442
304	7306	13942
305	7115	13748
306	7311	13939
307	7311	13941
308	4938	11572
309	4804	11434
310	6707	13334
311	8063	14683
312	7813	14439
313	4830	11448
314	4834	11442
315	4826	11427
316	7267	13863
317	4958	11553
318	7259	13856
319	7291	13879
320	4835	11425
321	7433	14025
322	4875	11464
323	4837	11422
324	4837	11423
325	4838	11399
326	4837	11399
327	7188	13755
328	4867	11419
329	4899	11447
330	7138	13681
331	4883	11425
332	4888	11433
333	4864	11408
334	4938	11484
335	7390	13927
336	4930	11472
337	4827	11360
338	4809	11344
339	4950	11472
340	7140	13656
341	7183	13697
342	4890	11399
343	4898	11404
344	7253	13731
345	6738	13189
346	7179	13627
347	7238	13669
348	7372	13804
349	7231	13660
350	7183	13597
351	7289	13699
352	6850	13257
353	7271	13668
354	7289	13681
355	7469	13861
356	7300	13687
357	8685	15061
358	7153	13518
359	7020	13381
360	7256	13611
361	7453	13790
362	8594	14909
363	7387	13676
364	7336	13606
365	7842	14086
366	5661	11865
367	8649	14845
368	6717	12897
369	8627	14785
370	8544	14680
371	5678	11805
372	8032	14160
373	6730	12847
374	7841	13952
375	8039	14136
376	7861	13957
377	7846	13938
378	8651	14743
379	7902	13988
380	7839	13929
381	7399	13481
382	7895	13965
383	7203	13262
384	7860	13921
385	7898	13950
386	7885	13940
387	7913	13960
388	7884	13929
389	7884	13927
390	7942	13990
391	7899	13942
392	8093	14136
393	8118	14159
394	7335	13377
395	8220	14253
396	7948	13979
397	7926	13946
398	7869	13880
399	7862	13880
400	7911	13918
401	8140	14141
402	7966	13955
403	7889	13873
404	7898	13874
405	5918	11891
406	7941	13917
407	7927	13897
408	7928	13897
409	7985	13945
410	5869	11809
411	8013	13956
412	8025	13955
413	8006	13927
414	8118	14030
415	7788	13686
416	7788	13693
417	7825	13725
418	7810	13718
419	6266	12176
420	8048	13950
421	8047	13950
422	7857	13754
423	9869	15764
424	7881	13772
425	8033	13920
426	7914	13797
427	7910	13790
428	7914	13795
429	7814	13696
430	7154	13030
431	7939	13811
432	8021	13884
433	7499	13355
434	7238	13090
435	5982	11831
436	8092	13941
437	5978	11822
438	5997	11836
439	7901	13743
440	6015	11856
441	8032	13870
442	8044	13876
443	7842	13672
444	8038	13870
445	8047	13874
446	7892	13720
447	7834	13666
448	7963	13786
449	8092	13909
450	8109	13926
451	7883	13701
452	7887	13704
453	7845	13669
454	8087	13898
455	8142	13946
456	7875	13680
457	8137	13934
458	7890	13673
459	8022	13787
460	8229	13987
461	8116	13877
462	8113	13866
463	8039	13790
464	8193	13930
465	8007	13744
466	8013	13741
467	7906	13623
468	8250	13964
469	8233	13938
470	7963	13648
471	8079	13764
472	7997	13680
473	8188	13873
474	7913	13581
475	8116	13788
476	8047	13713
477	8142	13807
478	8029	13680
479	8916	14576
480	8053	13706
481	8139	13790
482	7352	13000
483	8058	13706
484	8064	13710
485	8112	13756
486	8119	13766
487	8022	13665
488	8004	13648
489	8014	13653
490	8331	13971
491	8055	13696
492	8157	13795
493	8338	13965
494	8293	13917
495	7972	13597
496	8694	14310
497	8335	13951
498	10105	15717
499	10047	15651
500	8059	13662
501	5826	11428
502	8066	13663
503	5830	11432
504	8066	13660
505	8090	13684
506	7841	13437
507	7944	13519
508	7880	13446
509	7926	13490
510	8238	13805
511	8149	13706
512	8594	14130
513	8611	14143
514	8179	13697
515	8147	13674
516	8765	14283
517	7836	13347
518	7909	13419
519	8150	13656
520	8200	13688
521	8222	13707
522	8214	13710
523	7939	13430
524	8386	13875
525	10186	15666
526	5978	11453
527	5970	11445
528	8164	13639
529	7887	13358
530	7897	13367
531	7963	13425
532	7903	13348
533	8059	13510
534	5898	11352
535	8348	13788
536	8215	13647
537	8334	13730
538	7170	12570
539	8025	13423
540	7943	13337
541	8230	13621
542	8102	13486
543	8163	13524
544	8118	13477
545	8093	13453
546	8347	13693
547	8041	13383
548	8586	13908
549	7977	13305
550	9360	14684
551	8620	13928
552	6128	11439
553	8025	13326
554	8057	13343
555	7984	13231
556	7984	13228
557	8106	13360
558	6234	11455
559	8043	13251
560	8061	13275
561	8777	13971
562	6690	11883
563	8020	13170
564	8192	13323
565	8228	13354
566	8070	13191
567	8828	13946
568	8486	13601
569	8574	13685
570	8818	13928
571	9757	14858
572	6710	11802
573	8219	13309
574	8576	13655
575	8617	13680
576	8022	13082
577	9898	14950
578	6701	11742
579	8510	13534
580	7567	12562
581	10088	15081
582	8693	13657
583	8691	13653
584	8691	13657
585	8658	13613
586	6894	11851
587	8724	13677
588	10107	15046
589	10057	14992
590	9086	13989
591	8084	12968
592	10012	14884
593	9896	14757
594	9996	14848
595	8057	12891
596	9133	13937
597	9072	13870
598	8997	13789
599	8914	13697
600	8386	13154
601	8571	13337
602	8915	13681
603	6655	11417
604	10216	14958
605	7180	11907
606	7089	11810
607	10209	14925
608	10239	14949
609	10187	14873
610	7171	11844
611	8127	12795
612	10184	14848
613	7272	11921
614	10161	14813
615	7313	11961
616	9079	13700
617	6853	11463
618	8230	12832
619	6901	11435
620	7404	11933
621	7320	11846
622	8572	13081
623	8494	12995
624	8777	13273
625	8078	12548
626	9251	13660
627	9294	13695
628	7516	11890
629	8739	13079
630	8198	12540
631	7178	11518
632	7102	11393
633	7220	11509
634	7152	11436
635	7155	11426
636	8896	13126
637	10080	14297
638	8745	12963
639	7219	11402
640	7240	11393
641	9166	13300
642	7300	11436
643	8020	12108
644	9300	13380
645	7766	11844
646	7932	11968
647	9726	13744
648	7842	11830
649	7880	11852
650	7870	11835
651	7850	11822
652	7890	11855
653	7895	11861
654	9955	13915
655	7787	11742
656	9940	13863
657	7957	11871
658	8072	11985
659	8809	12699
660	7959	11850
661	10064	13943
662	9103	12962
663	7531	11402
664	7535	11404
665	9140	12998
666	9947	13782
667	7907	11733
668	9149	12980
669	9867	13691
670	7622	11446
671	9541	13356
672	8022	11835
673	8053	11866
674	8099	11910
675	7983	11792
676	10231	14033
677	9868	13669
678	7623	11419
679	8016	11811
680	10158	13956
681	9918	13713
682	9901	13682
683	9901	13685
684	8115	11906
685	9625	13413
686	8039	11816
687	8042	11816
688	8009	11781
689	8022	11787
690	8005	11775
691	8342	12110
692	10072	13840
693	8141	11890
694	10205	13951
695	10222	13976
696	10127	13869
697	10176	13917
698	8116	11852
699	10205	13943
700	10137	13871
701	8127	11861
702	10057	13786
703	10149	13878
704	10181	13903
705	9569	13284
706	8059	11777
707	8092	11809
708	10062	13780
709	8826	12544
710	10230	13936
711	10204	13915
712	10230	13932
713	10230	13934
714	10242	13950
715	10244	13950
716	10245	13957
717	8052	11773
718	9958	13665
719	9946	13645
720	9908	13606
721	8192	11881
722	10231	13916
723	8161	11850
724	8086	11762
725	8215	11887
726	9161	12820
727	10050	13714
728	10167	13826
729	10190	13842
730	10065	13714
731	10066	13714
732	10001	13654
733	10048	13692
734	10032	13672
735	10020	13662
736	10037	13680
737	8207	11844
738	8214	11850
739	10143	13772
740	10063	13680
741	10151	13769
742	10055	13652
743	7852	11450
744	7857	11451
745	8319	11904
746	10179	13761
747	10229	13806
748	9168	12739
749	7916	11479
750	10123	13685
751	10126	13675
752	7944	11497
753	10106	13657
754	7925	11461
755	10236	13765
756	10236	13764
757	8318	11851
758	10066	13600
759	7942	11475
760	10223	13753
761	7900	11426
762	7913	11444
763	7893	11420
764	10143	13673
765	10149	13675
766	7982	11487
767	10190	13689
768	10222	13714
769	9077	12572
770	10229	13720
771	8002	11487
772	10229	13712
773	9860	13343
774	10210	13678
775	9903	13369
776	8614	12072
777	10140	13597
778	10204	13647
779	10241	13678
780	8073	11508
781	10226	13653
782	8063	11491
783	10191	13600
784	10205	13607
785	9134	12536
786	8052	11445
787	8081	11464
788	8008	11398
789	8043	11421
790	8022	11399
791	8065	11443
792	10024	13382
793	8186	11531
794	8065	11408
795	8113	11451
796	8113	11452
797	8139	11472
798	8099	11426
799	10082	13374
800	8142	11433
801	8236	11523
802	8059	11346
803	8220	11507
804	10228	13514
805	10194	13483
806	8562	11784
807	8680	11890
808	10161	13364
809	8218	11420
810	10230	13427
811	10188	13386
812	10231	13376
813	8693	11827
814	8687	11781
815	8777	11855
816	9911	12973
817	10054	13098
818	9935	12975
819	8704	11738
820	8760	11788
821	10241	13265
822	10242	13251
823	8819	11833
824	8833	11836
825	10232	13199
826	10211	13158
827	8461	11382
828	10114	13029
829	8976	11846
830	8910	11773
831	9143	11974
832	8634	11451
833	9005	11815
834	10210	13031
835	9100	11890
836	8608	11390
837	9037	11802
838	8711	11391
839	8747	11421
840	9161	11810
841	9966	12589
842	8643	11257
843	9288	11870
844	9512	11817
845	9089	11282
846	9566	11723
847	9955	11954
848	9925	11833
849	9487	11358
850	9920	11786
851	9964	11826
852	9956	11798
853	9960	11784
854	10021	11832
855	10053	11857
856	10213	11998
857	9997	11763
858	10143	11833
859	10185	11870
860	10110	11784
861	10157	11807
862	10182	11830
863	10221	11859
864	10160	11755
865	10231	11823
866	10228	11816
867	10236	11813
868	9927	11502
869	10151	11712
870	9867	11402
871	9871	11393
872	10242	11754
873	9956	11417
874	10058	11433
875	10127	11468
876	10209	11465
877	10191	11448
878	10181	11396
879	10211	11420
880	10157	11284
881	4902	15946
882	4780	15638
883	4864	15720
884	4815	15663
885	4879	15712
886	4922	15712
887	4927	15718
888	4908	15693
889	4939	15717
890	4989	15746
891	4895	15650
892	4909	15653
893	4968	15659
894	4854	15528
895	4810	15479
896	4913	15493
897	4874	15410
898	4803	15085
899	4782	15056
900	4861	15106
901	4757	14990
902	4939	15098
903	4842	14999
904	4762	14912
905	4910	15034
906	4974	15094
907	5800	15924
908	4820	14926
909	4959	15044
910	4833	14905
911	4879	14948
912	4881	14948
913	4867	14926
914	4788	14848
915	4935	14996
916	5014	15063
917	4898	14936
918	4872	14911
919	4922	14950
920	4950	14966
921	4804	14800
922	4916	14905
923	4901	14865
924	4948	14914
925	4910	14860
926	4924	14862
927	4909	14844
928	4830	14739
929	4893	14802
930	4886	14792
931	4798	14680
932	4930	14806
933	4816	14685
934	4966	14814
935	5888	15694
936	5966	15715
937	4883	14617
938	6019	15680
939	5725	15376
940	4794	14301
941	4843	14324
942	4758	14190
943	6047	15443
944	6039	15401
945	4872	14159
946	4877	14161
947	4832	14097
948	4804	14060
949	4887	14140
950	4809	14063
951	5588	14842
952	4829	14071
953	5888	15123
954	6022	15241
955	4849	14043
956	4842	14027
957	4950	14140
958	4875	14060
959	4893	14073
960	4876	14048
961	4865	14030
962	4781	13933
963	4823	13954
964	4783	13908
965	4816	13945
966	4839	13951
967	4919	14036
968	4820	13938
969	4827	13946
970	4856	13976
971	4812	13927
972	4857	13961
973	4926	14026
974	4869	13957
975	4934	14017
976	4891	13974
977	5003	14078
978	6475	15547
979	4900	13967
980	4904	13967
981	4811	13867
982	5669	14716
983	4822	13871
984	4920	13968
985	4856	13901
986	5599	14641
987	4832	13867
988	4874	13903
989	4915	13952
990	4921	13950
991	4921	13953
992	4943	13975
993	4946	13972
994	4943	13966
995	4933	13955
996	4779	13792
997	4925	13934
998	4924	13934
999	4787	13794
1000	4948	13952
1001	5146	14148
1002	4900	13917
1003	6264	15254
1004	4784	13770
1005	4900	13888
1006	4904	13895
1007	4953	13915
1008	4950	13915
1009	5934	14897
1010	4906	13865
1011	4930	13887
1012	6698	15646
1013	4928	13886
1014	6695	15646
1015	4854	13804
1016	4854	13800
1017	4937	13885
1018	4841	13789
1019	4985	13932
1020	4994	13936
1021	6735	15680
1022	4930	13876
1023	4847	13789
1024	4865	13803
1025	4752	13686
1026	4875	13805
1027	5957	14890
1028	4759	13690
1029	4781	13712
1030	5917	14845
1031	4876	13805
1032	4854	13778
1033	4816	13734
1034	4849	13769
1035	6179	15095
1036	5871	14769
1037	4833	13732
1038	4872	13768
1039	4837	13733
1040	4869	13759
1041	6011	14898
1042	4904	13794
1043	6011	14894
1044	4884	13771
1045	5995	14889
1046	5902	14792
1047	4832	13710
1048	4809	13685
1049	5834	14705
1050	5112	13972
1051	4836	13699
1052	4809	13677
1053	4811	13673
1054	4922	13784
1055	4856	13720
1056	4930	13784
1057	4943	13793
1058	4924	13776
1059	4940	13785
1060	4937	13785
1061	4871	13720
1062	4855	13705
1063	4807	13655
1064	4822	13667
1065	4865	13712
1066	4833	13675
1067	4856	13700
1068	4919	13761
1069	4878	13712
1070	4860	13696
1071	4833	13663
1072	4807	13642
1073	4826	13659
1074	4845	13670
1075	4830	13656
1076	4895	13710
1077	4888	13686
1078	4816	13617
1079	4819	13610
1080	4910	13681
1081	4900	13671
1082	4948	13714
1083	5007	13756
1084	5010	13764
1085	6655	15411
1086	6464	15215
1087	4852	13579
1088	5048	13775
1089	4947	13677
1090	4940	13665
1091	4869	13590
1092	4853	13576
1093	4937	13647
1094	4856	13573
1095	4856	13567
1096	4856	13571
1097	5007	13724
1098	4916	13627
1099	4847	13546
1100	5384	14046
1101	7040	15688
1102	4839	13474
1103	4781	13420
1104	4792	13433
1105	4837	13471
1106	4812	13432
1107	4865	13477
1108	4830	13438
1109	4910	13524
1110	4774	13377
1111	4773	13377
1112	4791	13390
1113	4759	13350
1114	4783	13371
1115	4883	13474
1116	4766	13356
1117	4787	13377
1118	4783	13368
1119	6377	14963
1120	4949	13525
1121	4821	13383
1122	4876	13431
1123	4920	13475
1124	4832	13381
1125	4907	13448
1126	4808	13347
1127	4817	13351
1128	5654	14169
1129	4849	13358
1130	4941	13441
1131	4862	13351
1132	4903	13387
1133	7252	15728
1134	7213	15681
1135	5004	13449
1136	4890	13334
1137	4903	13350
1138	4894	13324
1139	4928	13353
1140	4834	13256
1141	4804	13211
1142	5929	14338
1143	7323	15720
1144	5384	13773
1145	5949	14341
1146	7298	15682
1147	6823	15204
1148	4811	13170
1149	6544	14903
1150	4801	13149
1151	4812	13154
1152	4879	13210
1153	4835	13163
1154	4835	13161
1155	4827	13150
1156	4894	13219
1157	5433	13755
1158	4944	13261
1159	4950	13258
1160	7351	15657
1161	7401	15704
1162	5009	13313
1163	4942	13244
1164	7456	15754
1165	4864	13159
1166	5833	14128
1167	6581	14856
1168	4844	13070
1169	6759	14970
1170	7458	15667
1171	4917	13090
1172	4898	13082
1173	4932	13109
1174	7540	15718
1175	4828	13005
1176	5927	14096
1177	5089	13254
1178	4922	13077
1179	4900	13057
1180	7494	15648
1181	4927	13081
1182	7600	15722
1183	5477	13597
1184	6811	14908
1185	5876	13964
1186	4855	12938
1187	5673	13740
1188	5924	13980
1189	6701	14753
1190	5976	14032
1191	4924	12978
1192	4925	12964
1193	4947	12968
1194	5644	13647
1195	5981	13966
1196	5645	13611
1197	5974	13937
1198	4754	12706
1199	6573	14515
1200	5929	13845
1201	7024	14936
1202	8044	15939
1203	5981	13870
1204	6747	14633
1205	7025	14912
1206	7655	15513
1207	5675	13523
1208	5821	13670
1209	5869	13711
1210	5839	13677
1211	5993	13820
1212	4999	12821
1213	7897	15709
1214	7838	15638
1215	7869	15659
1216	7839	15625
1217	7832	15613
1218	7860	15635
1219	6013	13787
1220	4849	12621
1221	8062	15835
1222	7166	14931
1223	7170	14911
1224	7123	14852
1225	7258	14975
1226	5981	13699
1227	4812	12527
1228	5971	13686
1229	7287	14999
1230	7962	15668
1231	4844	12549
1232	4853	12549
1233	7222	14914
1234	6025	13714
1235	7249	14940
1236	7253	14942
1237	8037	15716
1238	5984	13666
1239	5966	13644
1240	5896	13571
1241	8005	15680
1242	7840	15511
1243	8048	15715
1244	8047	15708
1245	8046	15708
1246	8002	15661
1247	7298	14939
1248	8066	15707
1249	5181	12819
1250	7411	15018
1251	8104	15712
1252	6026	13611
1253	8073	15657
1254	5874	13449
1255	8133	15705
1256	8134	15702
1257	8061	15621
1258	4783	12312
1259	7944	15476
1260	7579	15099
1261	4839	12356
1262	8110	15620
1263	7981	15484
1264	4917	12413
1265	4954	12450
1266	5145	12645
1267	8046	15532
1268	7291	14760
1269	5904	13374
1270	4873	12312
1271	6681	14103
1272	8006	15432
1273	5954	13377
1274	8248	15668
1275	5919	13333
1276	6389	13800
1277	5888	13290
1278	5973	13367
1279	6309	13696
1280	8309	15671
1281	5843	13199
1282	4792	12127
1283	6695	13990
1284	5359	12617
1285	6248	13500
1286	5783	13018
1287	6635	13871
1288	4925	12145
1289	8498	15689
1290	8749	15926
1291	6714	13890
1292	6026	13164
1293	7782	14905
1294	7942	15032
1295	6522	13612
1296	6635	13725
1297	5973	13058
1298	7914	14996
1299	8045	15107
1300	7992	15046
1301	6609	13656
1302	8032	15070
1303	7837	14872
1304	7948	14967
1305	4840	11857
1306	7836	14844
1307	4900	11902
1308	4897	11902
1309	4830	11834
1310	6898	13886
1311	8196	15181
1312	8685	15664
1313	6613	13592
1314	4792	11766
1315	8062	15037
1316	6542	13514
1317	8029	14994
1318	8756	15720
1319	4924	11890
1320	4860	11828
1321	4854	11818
1322	8029	14990
1323	6535	13484
1324	8035	14977
1325	6644	13588
1326	8058	14980
1327	4829	11750
1328	7980	14900
1329	4828	11744
1330	4936	11851
1331	4847	11759
1332	4915	11826
1333	4929	11841
1334	4927	11837
1335	7199	14106
1336	8825	15730
1337	4902	11794
1338	7851	14742
1339	4854	11735
1340	8043	14920
1341	7050	13928
1342	7822	14697
1343	7291	14168
1344	8814	15689
1345	4950	11815
1346	4870	11729
1347	4850	11710
1348	4935	11791
1349	8071	14904
1350	7056	13881
1351	8107	14935
1352	8115	14942
1353	5001	11823
1354	8062	14877
1355	8110	14919
1356	8109	14918
1357	8056	14873
1358	8094	14905
1359	5045	11853
1360	7971	14776
1361	7965	14765
1362	7178	13958
1363	8085	14856
1364	8203	14947
1365	5959	12703
1366	7204	13941
1367	7289	14028
1368	8181	14920
1369	8178	14917
1370	7135	13863
1371	8216	14941
1372	7270	13994
1373	7897	14615
1374	7133	13851
1375	4761	11468
1376	8198	14908
1377	8042	14756
1378	8342	15051
1379	7167	13871
1380	4773	11473
1381	6970	13668
1382	8214	14914
1383	8210	14904
1384	8216	14916
1385	7218	13906
1386	4757	11445
1387	7090	13778
1388	8189	14877
1389	6671	13348
1390	7262	13944
1391	8250	14924
1392	6735	13405
1393	5113	11784
1394	7287	13953
1395	4857	11518
1396	6659	13328
1397	7306	13974
1398	8094	14756
1399	7085	13755
1400	4875	11519
1401	7291	13936
1402	7133	13773
1403	7154	13790
1404	7151	13790
1405	7019	13658
1406	7229	13866
1407	7249	13883
1408	8312	14945
1409	6508	13131
1410	7007	13635
1411	4811	11429
1412	8149	14765
1413	5978	12587
1414	7308	13920
1415	4858	11471
1416	4834	11443
1417	4830	11441
1418	4814	11422
1419	4846	11450
1420	7127	13732
1421	4821	11420
1422	4821	11419
1423	7055	13655
1424	8212	14809
1425	8220	14823
1426	4808	11398
1427	4878	11472
1428	6812	13401
1429	4861	11450
1430	4796	11378
1431	9025	15612
1432	4947	11521
1433	7397	13967
1434	7390	13955
1435	7199	13767
1436	4999	11562
1437	4864	11419
1438	7136	13697
1439	4788	11345
1440	4927	11486
1441	4895	11442
1442	7411	13960
1443	4875	11418
1444	4885	11432
1445	4890	11436
1446	6524	13065
1447	4934	11476
1448	4847	11394
1449	4857	11403
1450	4862	11405
1451	7401	13937
1452	4847	11383
1453	4792	11330
1454	6657	13186
1455	4943	11464
1456	7156	13677
1457	7527	14044
1458	4929	11448
1459	7304	13816
1460	7161	13666
1461	7083	13597
1462	7093	13598
1463	4898	11401
1464	4775	11266
1465	7310	13803
1466	4990	11477
1467	7257	13750
1468	7691	14179
1469	7284	13761
1470	9162	15621
1471	5011	11467
1472	5005	11455
1473	8343	14795
1474	5003	11453
1475	5012	11464
1476	7178	13627
1477	7321	13760
1478	5380	11816
1479	7147	13565
1480	7540	13963
1481	7287	13697
1482	7601	14009
1483	7115	13512
1484	7383	13785
1485	7242	13640
1486	7290	13692
1487	7237	13636
1488	7291	13681
1489	7364	13763
1490	7321	13713
1491	4965	11351
1492	7322	13701
1493	8295	14658
1494	7823	14167
1495	5118	11459
1496	8601	14921
1497	6709	13017
1498	7862	14142
1499	7005	13290
1500	7138	13424
1501	8645	14921
1502	7899	14169
1503	6549	12804
1504	7433	13687
1505	9129	15381
1506	7900	14148
1507	6638	12872
1508	7217	13452
1509	7156	13378
1510	7576	13799
1511	6826	13052
1512	7140	13361
1513	7461	13675
1514	5651	11854
1515	7312	13476
1516	8141	14307
1517	7900	14057
1518	5676	11828
1519	6790	12945
1520	7205	13357
1521	7513	13657
1522	7902	14028
1523	8690	14822
1524	8680	14802
1525	7571	13695
1526	7477	13600
1527	7927	14046
1528	7216	13332
1529	8056	14169
1530	7107	13213
1531	7254	13362
1532	8044	14151
1533	8045	14148
1534	8047	14148
1535	8086	14176
1536	7858	13950
1537	7858	13951
1538	8244	14327
1539	7261	13344
1540	8043	14126
1541	7867	13944
1542	7895	13959
1543	7895	13955
1544	7895	13956
1545	7231	13301
1546	7693	13746
1547	7860	13913
1548	8114	14163
1549	7926	13972
1550	7903	13942
1551	8142	14184
1552	7903	13934
1553	8164	14199
1554	7832	13863
1555	8131	14158
1556	8114	14138
1557	6729	12755
1558	8099	14122
1559	7852	13873
1560	7862	13877
1561	7799	13808
1562	7911	13912
1563	8138	14141
1564	7969	13969
1565	7912	13913
1566	7202	13201
1567	7883	13877
1568	8885	14875
1569	5846	11837
1570	7851	13827
1571	5898	11875
1572	5865	11846
1573	7915	13887
1574	6532	12502
1575	7290	13254
1576	7948	13916
1577	7943	13903
1578	8790	14750
1579	8095	14049
1580	7996	13944
1581	5823	11762
1582	7219	13154
1583	8101	14035
1584	8098	14033
1585	8006	13936
1586	7804	13736
1587	8133	14054
1588	8126	14042
1589	5831	11744
1590	8248	14164
1591	8051	13967
1592	8045	13956
1593	8020	13931
1594	8047	13948
1595	7897	13800
1596	7903	13805
1597	8025	13926
1598	7859	13758
1599	7889	13780
1600	8066	13955
1601	8018	13908
1602	8033	13916
1603	7898	13788
1604	7913	13797
1605	7540	13423
1606	7891	13781
1607	7925	13807
1608	7885	13769
1609	7985	13857
1610	7814	13679
1611	8006	13878
1612	7397	13253
1613	7991	13854
1614	7963	13822
1615	8002	13863
1616	7912	13768
1617	7886	13737
1618	7834	13694
1619	8094	13946
1620	5951	11808
1621	5978	11821
1622	8104	13953
1623	5973	11814
1624	8092	13932
1625	8116	13954
1626	7927	13762
1627	8047	13879
1628	8073	13907
1629	7942	13775
1630	7153	12993
1631	8080	13911
1632	8142	13967
1633	5922	11747
1634	8134	13961
1635	7961	13784
1636	7982	13802
1637	7968	13789
1638	8020	13838
1639	8109	13925
1640	7284	13100
1641	7879	13698
1642	8086	13898
1643	7982	13787
1644	8229	14031
1645	5628	11431
1646	7898	13697
1647	8054	13857
1648	8139	13934
1649	5993	11789
1650	8152	13942
1651	9250	15037
1652	8181	13967
1653	8174	13956
1654	7867	13651
1655	6016	11792
1656	8006	13785
1657	7964	13727
1658	7883	13650
1659	8032	13798
1660	8292	14049
1661	8168	13925
1662	8137	13888
1663	8216	13962
1664	8220	13966
1665	7997	13740
1666	8001	13740
1667	8201	13945
1668	7943	13687
1669	7896	13630
1670	7861	13588
1671	8070	13788
1672	7996	13715
1673	8077	13797
1674	7965	13673
1675	7965	13676
1676	8324	14029
1677	8233	13940
1678	8248	13951
1679	9943	15645
1680	8244	13944
1681	8091	13789
1682	7963	13645
1683	8118	13803
1684	5731	11418
1685	8234	13912
1686	8191	13874
1687	7910	13571
1688	8065	13732
1689	7954	13617
1690	7941	13608
1691	8137	13805
1692	8004	13674
1693	8028	13689
1694	8218	13878
1695	8675	14327
1696	8236	13890
1697	8087	13744
1698	8082	13735
1699	8047	13699
1700	8016	13671
1701	8066	13719
1702	8061	13711
1703	8020	13663
1704	7960	13599
1705	8014	13652
1706	8014	13654
1707	8047	13681
1708	8028	13669
1709	8032	13672
1710	8035	13676
1711	7991	13625
1712	8002	13635
1713	8080	13712
1714	8090	13717
1715	10065	15691
1716	7752	13380
1717	7960	13584
1718	8238	13862
1719	8108	13732
1720	8092	13711
1721	7998	13614
1722	8096	13720
1723	10058	15669
1724	10059	15669
1725	8040	13654
1726	10028	15638
1727	8433	14044
1728	8296	13902
1729	10064	15662
1730	10056	15662
1731	8141	13745
1732	8089	13691
1733	8119	13720
1734	8126	13713
1735	10126	15709
1736	10049	15627
1737	8134	13709
1738	8790	14355
1739	8319	13892
1740	7859	13423
1741	7929	13490
1742	10121	15688
1743	7912	13472
1744	8128	13667
1745	7760	13292
1746	7832	13361
1747	8211	13736
1748	9886	15411
1749	8550	14068
1750	7279	12794
1751	8749	14263
1752	6259	11770
1753	8771	14282
1754	10221	15723
1755	10127	15621
1756	8200	13692
1757	8200	13687
1758	8222	13717
1759	8214	13701
1760	10187	15667
1761	5918	11399
1762	5822	11301
1763	8490	13963
1764	8293	13757
1765	7915	13387
1766	7868	13341
1767	7827	13293
1768	9696	15168
1769	10185	15641
1770	10185	15643
1771	8185	13643
1772	8192	13648
1773	7903	13354
1774	7927	13380
1775	5866	11313
1776	5968	11416
1777	5955	11402
1778	5879	11320
1779	6537	11975
1780	8657	14095
1781	6653	12067
1782	7180	12593
1783	6629	12036
1784	8073	13480
1785	8729	14122
1786	8025	13422
1787	8214	13608
1788	7943	13331
1789	8765	14132
1790	9455	14824
1791	8228	13591
1792	8571	13929
1793	8157	13516
1794	8005	13362
1795	7287	12628
1796	8158	13506
1797	8112	13449
1798	8047	13382
1799	8023	13353
1800	8109	13432
1801	8354	13681
1802	7859	13180
1803	7836	13154
1804	8387	13698
1805	8618	13928
1806	8024	13326
1807	8641	13947
1808	8682	13985
1809	8299	13595
1810	8221	13482
1811	8200	13451
1812	9326	14583
1813	8224	13478
1814	9683	14924
1815	6594	11822
1816	8935	14162
1817	8131	13359
1818	8152	13376
1819	6612	11828
1820	8147	13366
1821	8551	13767
1822	8572	13779
1823	8047	13254
1824	9423	14627
1825	8161	13360
1826	8294	13480
1827	8463	13654
1828	8108	13280
1829	8178	13359
1830	6607	11790
1831	6675	11849
1832	6681	11849
1833	6605	11777
1834	6673	11844
1835	8163	13331
1836	7993	13161
1837	7885	13039
1838	8031	13177
1839	9947	15090
1840	8201	13346
1841	8207	13348
1842	6671	11815
1843	8068	13212
1844	7951	13087
1845	7955	13090
1846	8189	13323
1847	6665	11799
1848	8228	13352
1849	7984	13097
1850	8047	13162
1851	8086	13197
1852	9096	14204
1853	10239	15322
1854	8148	13231
1855	8138	13210
1856	8086	13160
1857	8628	13690
1858	8632	13697
1859	8607	13668
1860	8658	13714
1861	8181	13234
1862	8245	13297
1863	8243	13293
1864	8115	13164
1865	8109	13157
1866	8240	13286
1867	8580	13624
1868	8759	13796
1869	8693	13716
1870	6842	11864
1871	8040	13058
1872	8721	13725
1873	8042	13033
1874	8691	13655
1875	8602	13570
1876	10065	15036
1877	9824	14792
1878	8134	13095
1879	7915	12877
1880	10068	15027
1881	8398	13358
1882	8738	13684
1883	8133	13072
1884	8761	13701
1885	10052	14998
1886	8748	13694
1887	8811	13753
1888	9943	14874
1889	8759	13676
1890	8068	12975
1891	10026	14928
1892	9099	13966
1893	8058	12906
1894	9095	13936
1895	9998	14842
1896	6598	11438
1897	8142	12964
1898	8141	12964
1899	10208	15034
1900	8024	12842
1901	8578	13395
1902	7796	12592
1903	10137	14931
1904	9102	13890
1905	6691	11481
1906	6683	11468
1907	7913	12695
1908	8928	13689
1909	8924	13689
1910	7001	11762
1911	7205	11962
1912	8614	13352
1913	10186	14924
1914	8933	13665
1915	10211	14925
1916	8963	13674
1917	8118	12831
1918	8535	13245
1919	10200	14909
1920	10156	14858
1921	8118	12812
1922	9040	13726
1923	7214	11892
1924	7155	11829
1925	7177	11852
1926	7136	11808
1927	7091	11752
1928	9004	13667
1929	7148	11807
1930	7168	11824
1931	7252	11889
1932	7132	11772
1933	9042	13679
1934	7264	11896
1935	9036	13666
1936	9089	13711
1937	6827	11441
1938	9089	13687
1939	8753	13351
1940	9137	13731
1941	6854	11423
1942	9137	13710
1943	7158	11724
1944	9176	13744
1945	7240	11800
1946	7342	11897
1947	7152	11707
1948	7300	11847
1949	9100	13642
1950	8442	12974
1951	7888	12407
1952	8195	12704
1953	8020	12523
1954	8122	12623
1955	8039	12544
1956	8623	13094
1957	8502	12972
1958	8228	12696
1959	8713	13146
1960	8768	13180
1961	8233	12637
1962	9933	14319
1963	9080	13460
1964	7022	11402
1965	7458	11832
1966	7090	11458
1967	9501	13868
1968	7094	11451
1969	8221	12565
1970	8262	12582
1971	9396	13707
1972	7296	11605
1973	8435	12740
1974	7497	11797
1975	7102	11394
1976	7167	11453
1977	7170	11453
1978	7173	11453
1979	7176	11465
1980	7516	11798
1981	9379	13639
1982	9650	13908
1983	7555	11810
1984	10231	14480
1985	8652	12891
1986	8752	12976
1987	9763	13985
1988	7230	11449
1989	8641	12828
1990	7112	11297
1991	9077	13248
1992	10000	14172
1993	8157	12307
1994	9531	13673
1995	7311	11446
1996	8062	12192
1997	7376	11482
1998	9721	13810
1999	7783	11844
[truncated: 356 more rows]

## Sheet: C. elegans Ageing
deletion number	5' breakpoint	3' breakpoint
1	1891	7278
2	1891	8792
3	1893	4551
4	1893	9511
5	1893	9586
6	1893	9957
7	1918	10096
8	1931	6499
9	1932	9426
10	1950	9583
11	1953	5514
12	1955	9587
13	1963	8514
14	1996	4758
15	2001	6687
16	2002	8509
17	2031	8829
18	2038	7047
19	2048	4118
20	2056	5644
21	2060	5321
22	2061	5642
23	2062	5323
24	2064	2690
25	2071	9512
26	2110	10667
27	2124	5129
28	2167	6554
29	2174	9411
30	2237	3696
31	2268	7751
32	2296	2967
33	2330	3454
34	2336	4734
35	2365	4684
36	2373	3021
37	2375	5741
38	2393	3584
39	2408	5170
40	2417	3606
41	2420	6415
42	2421	7785
43	2451	3551
44	2455	2979
45	2525	6622
46	2568	3551
47	2569	3179
48	2608	7801
49	2617	5241
50	2634	5211
51	2640	10765
52	2645	4797
53	2647	4172
54	2655	4807
55	2661	8994
56	2671	4100
57	2676	9929
58	2677	4770
59	2679	3627
60	2690	6595
61	2691	7022
62	2697	6526
63	2708	4896
64	2708	8293
65	2710	9583
66	2717	8392
67	2718	7751
68	2736	8514
69	2743	7101
70	2753	4045
71	2777	8196
72	2788	3551
73	2790	9510
74	2792	6498
75	2792	8956
76	2793	3556
77	2793	7156
78	2824	3890
79	2828	3895
80	2837	3905
81	2838	4300
82	2846	3555
83	2846	3594
84	2846	9905
85	2846	9957
86	2847	4600
87	2860	10113
88	2888	7033
89	2903	3597
90	2947	4296
91	3061	3552
92	3071	4550
93	3072	9822
94	3084	7898
95	3085	6454
96	3334	8332
97	3348	6767
98	3378	9578
99	3383	9122
100	3384	5977
101	3388	7751
102	3389	4290
103	3399	7452
104	3404	9678
105	3406	5227
106	3406	5540
107	3407	10155
108	3407	10203
109	3416	6887
110	3424	9313
111	3454	4312
112	3476	9844
113	3484	5072
114	3489	5072
115	3502	5837
116	3533	6714
117	3536	5665
118	3540	7285
119	3540	8607
120	3548	8073
121	3552	5756
122	3552	8178
123	3552	10357
124	3553	9583
125	3554	7747
126	3556	4800
127	3556	5367
128	3556	9512
129	3556	10005
130	3557	9059
131	3558	9588
132	3565	3862
133	3569	7528
134	3575	3871
135	3591	9582
136	3602	4847
137	3629	10432
138	3646	9509
139	3712	5760
140	3725	5461
141	3756	6040
142	3787	9673
143	3804	7845
144	3816	6827
145	3846	7484
146	4003	9639
147	4004	10076
148	4009	6559
149	4146	8594
150	4152	6603
151	4169	7608
152	4170	5512
153	4170	7686
154	4170	9507
155	4174	9512
156	4175	5905
157	4187	10474
158	4238	8263
159	4281	6457
160	4291	6494
161	4305	8221
162	4312	9016
163	4345	5467
164	4356	5781
165	4380	6233
166	4396	7067
167	4422	8674
168	4426	5246
169	4436	5118
170	4443	7175
171	4548	6578
172	4583	5020
173	4593	6736
174	4594	6735
175	4616	8688
176	4643	6839
177	4660	8741
178	4692	7968
179	4697	5139
180	4715	5516
181	4761	7747
182	4798	5363
183	4798	7748
184	4808	9897
185	4953	5633
186	4970	6498
187	4987	6748
188	4994	8397
189	5007	10296
190	5012	7746
191	5049	6350
192	5063	7245
193	5123	5714
194	5154	7287
195	5178	9586
196	5180	9086
197	5185	9091
198	5185	9092
199	5220	7722
200	5245	5656
201	5248	10404
202	5296	8046
203	5364	8815
204	5368	10299
205	5389	6280
206	5389	6519
207	5389	7751
208	5391	9588
209	5438	5922
210	5443	6524
211	5488	8471
212	5509	6575
213	5539	7749
214	5542	7084
215	5563	8018
216	5631	7305
217	5750	9583
218	5757	6779
219	5824	6589
220	5850	6210
221	5852	6672
222	5864	7745
223	5895	9909
224	6177	7253
225	6419	7018
226	6452	6924
227	6538	7279
228	6542	7306
229	6667	7816
230	6717	7371
231	7084	8008
232	7156	9286
233	7282	7825
234	7311	9893
235	7371	9512
236	7458	9699
237	7748	9005
238	7834	9508
239	7932	9115
240	7973	8251
241	8003	9092
242	8049	10432
243	8072	9663
244	8082	10125
245	8135	9019
246	8180	8889
247	8184	8961
248	8184	9906
249	8184	10161
250	8222	9713
251	8225	9715
252	8226	9714
253	8377	10520
254	8595	9603
255	8764	10305
256	8845	9905
257	8888	9744
258	8963	9225
259	8964	9224
260	9051	9257
261	9293	10807
262	9300	10119
263	9509	9903
264	9513	10485
265	9905	10805
266	9905	10806

## Sheet: Rhesus Monkey Ageing
deletion number	5' breakpoint	3' breakpoint
1	5829	15710
2	6114	15538
3	6186	15806
4	6365	14489
5	6390	15657
6	6517	15233
7	6518	15242
8	6534	15750
9	6566	15750
10	6877	15588
11	7329	15184
12	7363	15350
13	7366	15381
14	7449	15264
15	7453	15263
16	7453	15315
17	7474	15365
18	7534	15699
19	7576	15603
20	7595	15564
21	7990	15391
22	8114	15431
23	8260	15141
24	8542	13064
25	8816	15202
26	9064	14828
27	9081	14828
28	9090	14834
29	10089	14826
30	10133	15660
31	10172	14405
32	10209	15480

## Sheet: Human Ageing
deletion number	5' breakpoint	3' breakpoint
1	7769	13525
2	7954	13781
3	7986	15723
4	8027	16071
5	8030	16071
6	8367	16073
7	8433	16068
8	8470	13447
9	8470	14805
10	7856	12282
11	7395	12384
12	9237	13053
13	6862	13060
14	9342	13145
15	7849	13473
16	7398	13676
17	9758	13748
18	9577	13952
19	8562	13953
20	8554	13984
21	6329	13993
22	6340	14004
23	6427	14100
24	7164	14109
25	7722	14109
26	8466	14362
27	9243	14421
28	7181	14560
29	7413	14570
30	10492	14751
31	6521	15049
32	9665	15182
33	6939	15450
34	10928	15524
35	10969	15535
36	10931	15541
37	9799	15556
38	9920	16070
39	7097	16071
40	8568	12976
41	8464	13138
42	8299	13153
43	7957	13370
44	8469	13447
45	8131	13570
46	7398	13677
47	8525	13716
48	7682	13722
49	10183	13756
50	7663	13804
51	7728	13806
52	7853	13887
53	8030	14334
54	8441	14505
55	8137	14771
56	7468	15989
57	7817	16075
58	8216	15762
59	8262	16075
60	8662	16075
61	6173	16078
62	7808	12388
63	8386	12820
64	7125	13050
65	6167	13052
66	6919	13564
67	9487	13725
68	6501	13802
69	6530	13831
70	9572	13938
71	8231	13965
72	7692	13983
73	6324	13989
74	7114	13992
75	9737	14432
76	8030	14563
77	9853	15019
78	8893	15503
79	7539	15237
80	8580	15239
81	8256	15261
82	8663	15362
83	8640	15369
84	6128	15434
85	9624	15434
86	9535	15517
87	9538	15537
88	6468	15585
89	7933	15604
90	8645	15656
91	8825	15658
92	9538	15658
93	8601	15731
94	9621	15811
95	8576	16075
96	8482	13460
97	7815	13581
98	7821	13760
99	7805	13844
100	6437	14077
101	8049	14115
102	8408	14118
103	8418	14127
104	6476	14146
105	6416	14182
106	6453	14288
107	6423	14344
108	6555	14345
109	6835	14380
110	7808	14799
111	7629	14813
112	8904	14903
113	6585	15144
114	9924	15194
115	6427	15269
116	8232	15542
117	7658	15548
118	6759	15865
119	6790	15918
120	7265	16035
121	6625	16074
122	9160	12966
123	8259	12994
124	8215	13117
125	8556	13170
126	8300	13206
127	8332	13210
128	8234	13286
129	8425	13297
130	8256	13313
131	8231	13328
132	8564	13334
133	8216	13396
134	8534	13399
135	8251	13414
136	8349	13421
137	8297	13428
138	8355	13440
139	8257	13447
140	8226	13459
141	8263	13461
142	8801	13462
143	8299	13463
144	8362	13465
145	8396	13466
146	8312	13467
147	8435	13474
148	8326	13480
149	8313	13522
150	8492	13529
151	8305	13533

[truncated: 6 more sheets: Single Deletion Myopathy, Inclusion Body Myositis, Pearson Syndrome, Charcot Marie Tooth Disease, MTL Epilepsy, Human POLG]
